# Supplementary material for: The cysteine-rich virulence factor NipA of Arthrobotrys flagrans interferes with cuticle integrity of Caenorhabditis elegans
Source: Nat Commun. 2024 Jul 10;15:5795. doi: 10.1038/s41467-024-50096-4 (PMC11237121; doi:10.1038/s41467-024-50096-4)
Supplement: Supplementary file 4 — Source Data [file 41467_2024_50096_MOESM4_ESM.xlsx]

## Sheet: Fig. 2 a
Target	Content	Sample	Biological Set Name	Cq	Cq Mean	Cq Std. Dev
5407	Unkn-02	uninduced	uninduced	30.8079	30.9577	0.168409
5407	Unkn-02	uninduced	uninduced	30.9251	30.9577	0.168409
5407	Unkn-02	uninduced	uninduced	31.14	30.9577	0.168409
5407	Unkn-05	uninduced	uninduced	32.414	32.6653	0.233314
5407	Unkn-05	uninduced	uninduced	32.7068	32.6653	0.233314
5407	Unkn-05	uninduced	uninduced	32.8751	32.6653	0.233314
5407	Unkn-08	uninduced	uninduced	31.4695	31.6591	0.173415
5407	Unkn-08	uninduced	uninduced	31.6978	31.6591	0.173415
5407	Unkn-08	uninduced	uninduced	31.8098	31.6591	0.173415
5407	Unkn-11	induced	induced	14.2433	14.2456	0.0323202
5407	Unkn-11	induced	induced	14.2144	14.2456	0.0323202
5407	Unkn-11	induced	induced	14.2789	14.2456	0.0323202
5407	Unkn-14	induced	induced	13.7894	13.8817	0.114907
5407	Unkn-14	induced	induced	13.8452	13.8817	0.114907
5407	Unkn-14	induced	induced	14.0104	13.8817	0.114907
5407	Unkn-17	induced	induced	14.807	14.8714	0.0563935
5407	Unkn-17	induced	induced	14.912	14.8714	0.0563935
5407	Unkn-17	induced	induced	14.8952	14.8714	0.0563935
HK	Unkn-01	uninduced	uninduced	16.5657	16.5999	0.068926
HK	Unkn-01	uninduced	uninduced	16.6792	16.5999	0.068926
HK	Unkn-01	uninduced	uninduced	16.5548	16.5999	0.068926
HK	Unkn-04	uninduced	uninduced	17.931	17.9178	0.0187153
HK	Unkn-04	uninduced	uninduced	17.9045	17.9178	0.0187153
HK	Unkn-07	uninduced	uninduced	17.1644	17.2727	0.101263
HK	Unkn-07	uninduced	uninduced	17.3651	17.2727	0.101263
HK	Unkn-07	uninduced	uninduced	17.2886	17.2727	0.101263
HK	Unkn-10	induced	induced	16.3804	16.4045	0.0220639
HK	Unkn-10	induced	induced	16.4094	16.4045	0.0220639
HK	Unkn-10	induced	induced	16.4237	16.4045	0.0220639
HK	Unkn-13	induced	induced	16.023	16.0169	0.0218655
HK	Unkn-13	induced	induced	16.035	16.0169	0.0218655
HK	Unkn-13	induced	induced	15.9926	16.0169	0.0218655
HK	Unkn-16	induced	induced	16.835	16.8266	0.0106467
HK	Unkn-16	induced	induced	16.8147	16.8266	0.0106467
HK	Unkn-16	induced	induced	16.8303	16.8266	0.0106467
HK	NTC			34.2657	34.2657	0
HK	NRT			33.9091	33.9091	0
5407	NTC			33.9766	33.9766	0

## Sheet: Fig. 2 b
H2B-promoter	Mycel								Background														CFTW h2B-promoter
	cell area	cell mean	min	max	intdent cell	RawIntDen	CTCF		cell area	cell mean	min	max	intdent cell	RawIntDen	CTCF		intdent cell	cell area	bg mean	CTFW			27.0942			excluded
	5.68653				316.327				5.40768	42.5156							316.327	5.68653	42.5156	74.5603			34.9722
1	5.85	57.44	42	79	336.044	12924		1	5.85	41	35	48	239.864	9225	92.3827								45.2558
2	5.85	57.458	42	82	336.148	12928		2	5.85	41.32	36	48	241.737	9297	92.4867								46.733
3	5.85	58.827	38	85	344.157	13236		3	5.85	41.329	36	47	241.789	9299	100.496								47.9736
4	5.85	57.129	40	72	334.224	12854		4	5.85	41.831	35	47	244.727	9412	90.5627								48.475
5	5.85	57.76	37	85	337.916	12996		5	5.85	41.516	35	48	242.881	9341	94.2547								51.2878
6	5.85	57.124	40	79	334.198	12853		6	5.85	41.556	34	48	243.115	9350	90.5367								51.5872
7	5.85	55.6	41	76	325.28	12510		7	5.85	42.147	36	50	246.573	9483	81.6187								52.8872
8	5.85	55.689	42	72	325.8	12530		8	5.85	41.689	36	49	243.895	9380	82.1387								53.5982
9	5.85	58.427	40	80	341.817	13146		9	5.85	41.4	35	48	242.205	9315	98.1557								53.6798
10	5.85	60.867	42	89	356.091	13695		10	5.85	41.316	33	49	241.711	9296	112.43								53.805
11	5.85	61.218	42	88	358.146	13774		11	5.85	41.489	35	51	242.725	9335	114.485								54.2142
12	5.85	60.169	47	82	352.009	13538		12	5.85	41.569	34	47	243.193	9353	108.348								54.663
13	5.85	60.347	41	88	353.049	13578		13	5.85	41.791	36	48	244.493	9403	109.388								54.9166
14	5.85	60.631	44	86	354.713	13642		14	5.85	41.893	36	48	245.091	9426	111.052								55.287
15	5.85	58.062	42	77	339.684	13064		15	5.85	41.764	34	48	244.337	9397	96.0227								55.4882
16	5.85	60.347	42	92	353.049	13578		16	5.85	41.729	34	48	244.129	9389	109.388								55.599
17	5.85	61.693	44	92	360.928	13881		17	5.85	42.049	35	49	246.001	9461	117.267								55.6446
18	5.85	61.578	41	91	360.252	13855		18	5.85	41.947	36	49	245.403	9438	116.591								55.6824
19	5.85	59.907	40	90	350.475	13479		19	5.85	43.093	38	51	252.111	9696	106.814								55.755
20	5.85	59.422	40	87	347.641	13370		20	5.85	42.004	35	49	245.741	9451	103.98								56.2682
21	5.85	59.773	42	81	349.695	13449		21	5.85	41.636	35	48	243.583	9368	106.034								57.0858
22	5.85	61.351	44	87	358.926	13804		22	5.85	40.884	33	48	239.188	9199	115.265								57.0877
23	5.85	60.902	42	85	356.299	13703		23	5.85	41.898	36	49	245.117	9427	112.638								58.1258
24	5.85	60.738	45	84	355.337	13666		24	5.85	41.658	34	48	243.713	9373	111.676								58.1287
25	5.85	60.587	43	83	354.453	13632		25	5.85	41.471	34	48	242.621	9331	110.792								58.173
26	5.85	61.102	43	92	357.469	13748		26	5.85	41.809	36	48	244.597	9407	113.808								58.5822
27	5.85	63.24	44	86	369.976	14229		27	5.85	41.604	36	48	243.401	9361	126.315								58.6342
28	5.85	61.929	43	87	362.306	13934		28	5.85	41.48	34	48	242.673	9333	118.645								58.6952
29	5.85	60.942	43	86	356.533	13712		29	5.85	42.084	36	49	246.209	9469	112.872								59.109
30	5.85	70.689	49	96	413.555	15905		30	5.85	41.431	36	49	242.387	9322	169.894								59.161
31	5.85	74.831	54	98	437.788	16837		31	5.85	41.609	36	49	243.427	9362	194.127								59.4784
32	5.85	54.529	37	70	319.013	12269		32	5.85	40.649	34	47	237.81	9146	75.3517								59.811
33	5.85	54.249	40	68	317.375	12206		33	5.85	41.516	34	49	242.881	9341	73.7137								60.045
34	5.85	55.476	36	79	324.552	12482		34	5.85	41.387	35	48	242.127	9312	80.8907								60.1422
35	5.85	52.84	41	72	309.133	11889		35	5.85	41.604	35	47	243.401	9361	65.4717								60.2462
36	5.85	57.316	40	87	335.316	12896		36	5.85	41.827	35	48	244.701	9411	91.6547								60.3762
37	5.85	56.956	41	79	333.21	12815		37	5.85	41.849	36	50	244.831	9416	89.5487								60.4022
38	5.85	53.267	41	67	311.629	11985		38	5.85	41.827	34	49	244.701	9411	67.9677								60.7268
39	5.85	55.142	40	78	322.601	12407		39	5.85	41.796	35	49	244.519	9404	78.9397		intdent cell	cell area	bg mean	CTFW			60.8568
40	5.85	54.724	40	69	320.157	12313		40	5.85	41.609	34	48	243.427	9362	76.4957		346.674	5.85	41.6515	103.012			60.9088
															0								60.9232
41	5.616	72.287	44	109	405.988	15614		41	5.616	44.032	37	50	247.301	9511	162.396								61.0388
42	5.616	57.852	41	82	324.916	12496		42	5.616	43.458	36	52	244.077	9387	81.3244								61.319
43	5.616	58.032	44	81	325.93	12535		43	5.616	43.231	38	50	242.803	9338	82.3384								61.371
44	5.616	62.722	45	86	352.269	13548		44	5.616	43.519	36	51	244.415	9400	108.677								61.4166
45	5.616	58.759	41	82	330.012	12692		45	5.616	43.722	37	51	245.559	9444	86.4204								61.6262
46	5.616	57.954	40	83	325.488	12518		46	5.616	42.819	35	49	240.488	9249	81.8964								61.7148
47	5.616	58.713	43	87	329.752	12682		47	5.616	42.995	37	49	241.477	9287	86.1604								61.9882
48	5.616	58.125	44	79	326.45	12555		48	5.616	43.074	36	50	241.919	9304	82.8584								61.995
49	5.616	56.5	41	78	317.323	12204		49	5.616	43.329	36	50	243.349	9359	73.7314								62.333
50	5.616	59.245	42	88	332.742	12797		50	5.616	43.255	36	51	242.933	9343	89.1504								62.3908
51	5.616	59.824	43	89	335.992	12922		51	5.616	42.898	37	50	240.93	9266	92.4004								62.4822
52	5.616	60.954	42	92	342.337	13166		52	5.616	43.921	38	51	246.677	9487	98.7454								62.5988
53	5.616	59.519	41	93	334.276	12856		53	5.616	43.954	36	52	246.859	9494	90.6844								62.645
54	5.616	59.407	43	82	333.652	12832		54	5.616	43.097	36	48	242.049	9309	90.0604								63.1322
55	5.616	61.273	41	87	344.131	13235		55	5.616	42.718	37	50	239.916	9227	100.539								63.296
56	5.616	61.032	44	85	342.779	13183		56	5.616	43.81	39	51	246.053	9463	99.1874								63.4706
57	5.616	61.833	45	89	347.277	13356		57	5.616	43.556	37	51	244.623	9408	103.685								63.5868
58	5.616	60.056	40	88	337.292	12972		58	5.616	44.361	36	52	249.147	9582	93.7004								63.842
59	5.616	60.708	42	87	340.958	13113		59	5.616	42.833	35	51	240.566	9252	97.3664								63.8692
60	5.616	59.319	42	93	333.158	12813		60	5.616	43.032	37	53	241.685	9295	89.5664								63.92
61	5.616	58	40	82	325.748	12528		61	5.616	43.606	36	49	244.909	9419	82.1564								63.9642
62	5.616	60.736	36	87	341.114	13119		62	5.616	43.519	37	50	244.415	9400	97.5224								64.0426
63	5.616	62.523	43	92	351.151	13505		63	5.616	43.421	37	51	243.869	9379	107.559								64.1848
64	5.616	60.94	42	86	342.259	13163		64	5.616	43.338	37	50	243.401	9361	98.6674								64.232
65	5.616	61.023	39	93	342.727	13181		65	5.616	43.62	37	50	244.987	9422	99.1354								64.8088
66	5.616	61.255	44	93	344.027	13231		66	5.616	43.532	37	50	244.493	9403	100.435								64.9092
67	5.616	57.38	44	80	322.263	12394		67	5.616	43.343	37	53	243.427	9362	78.6714								64.96
68	5.616	57.005	44	77	320.157	12313		68	5.616	43.546	36	53	244.571	9406	76.5654								65.0168
69	5.616	58.051	43	81	326.034	12539		69	5.616	43.259	37	50	242.959	9344	82.4424								65.038
70	5.616	57.134	42	85	320.885	12341		70	5.616	43.407	37	49	243.791	9376	77.2934								65.22
71	5.616	56.782	43	76	318.909	12265		71	5.616	43.463	35	52	244.103	9388	75.3174								65.3554
72	5.616	59.352	42	74	333.34	12820		72	5.616	43.023	37	49	241.633	9293	89.7484								65.4462
73	5.616	60.245	41	87	338.358	13013		73	5.616	42.903	37	50	240.956	9267	94.7664								65.4717
74	5.616	62.931	45	86	353.439	13593		74	5.616	43.023	36	50	241.633	9293	109.847								65.6546
75	5.616	62.125	47	82	348.915	13419		75	5.616	43.366	37	50	243.557	9367	105.323								65.6822
76	5.616	62.639	42	93	351.801	13530		76	5.616	43.338	36	51	243.401	9361	108.209								65.974
77	5.616	61.602	43	91	345.977	13306		77	5.616	43.38	37	49	243.635	9370	102.385								66.1354
78	5.616	66.532	47	94	373.668	14371		78	5.616	43.579	38	53	244.753	9413	130.076								66.2128
79	5.616	58.949	42	78	331.078	12733		79	5.616	43.384	37	49	243.661	9371	87.4864		intdent cell	cell area	bg mean	CTFW			66.312
80	5.616	59.736	45	78	335.498	12903		80	5.616	43.319	36	50	243.297	9357	91.9064		338.252	5.616	43.3746	94.6601			66.7607
															0								66.9892
81	4.602	79.028	57	99	363.71	13988		81	4.602	41.898	35	48	192.828	7416	168.243								67.0152
82	4.602	56.672	45	66	260.822	10031		82	4.602	41.571	37	47	191.319	7358	65.3554								67.3048
83	4.602	60.367	47	75	277.827	10685		83	4.602	41.734	36	48	192.074	7387	82.3604								67.6652
84	4.602	63.48	51	80	292.154	11236		84	4.602	42.232	36	50	194.362	7475	96.6874								67.9677
85	4.602	59.531	48	75	273.978	10537		85	4.602	41.655	36	47	191.71	7373	78.5114								67.9808
86	4.602	60.271	48	73	277.385	10668		86	4.602	42.169	36	48	194.076	7464	81.9184								68.0068
87	4.602	65.085	45	91	299.538	11520		87	4.602	41.48	34	47	190.903	7342	104.071								68.1502
88	4.602	59.52	49	71	273.926	10535		88	4.602	42.452	36	49	195.376	7514	78.4594								68.1522
89	4.602	57.904	45	77	266.49	10249		89	4.602	41.966	36	47	193.14	7428	71.0234								68.288
90	4.602	66.531	48	85	306.194	11776		90	4.602	41.96	35	49	193.114	7427	110.727								68.2892
91	4.602	59.74	47	73	274.941	10574		91	4.602	41.842	36	48	192.568	7406	79.4744								68.314
92	4.602	59.836	50	71	275.383	10591		92	4.602	41.859	33	50	192.646	7409	79.9164								68.5008
93	4.602	66.734	52	86	307.13	11812		93	4.602	42.277	36	50	194.57	7483	111.663								68.522
94	4.602	61.977	46	84	285.237	10970		94	4.602	42.774	37	49	196.858	7571	89.7704								68.73
95	4.602	66.616	46	94	306.584	11791		95	4.602	42.853	37	50	197.222	7585	111.117								68.7874
96	4.602	65.367	49	83	300.838	11570		96	4.602	42.446	36	49	195.35	7513	105.371								68.9576
97	4.602	69.322	48	94	319.039	12270		97	4.602	42.311	34	49	194.726	7489	123.572								68.9948
98	4.602	67.35	47	89	309.965	11921		98	4.602	42.209	36	49	194.258	7471	114.498								69.0692
99	4.602	61.249	41	85	281.883	10841		99	4.602	42.599	37	49	196.052	7540	86.4164								69.4072
100	4.602	77.373	52	103	356.091	13695		100	4.602	42.791	36	50	196.936	7574	160.624								69.5112
101	4.602	60.209	42	76	277.099	10657		101	4.602	42.723	36	50	196.624	7562	81.6324								69.5668
102	4.602	60.13	46	76	276.735	10643		102	4.602	42.492	37	51	195.558	7521	81.2684								70.0088
103	4.602	60.175	42	76	276.943	10651		103	4.602	42.571	36	50	195.922	7535	81.4764								70.0496
104	4.602	59.226	44	76	272.574	10483		104	4.602	43.034	37	49	198.054	7617	77.1074								70.3102
105	4.602	62.915	41	94	289.553	11136		105	4.602	43.073	35	49	198.236	7624	94.0864								70.4007
106	4.602	65.565	46	89	301.748	11605		106	4.602	42.774	37	50	196.858	7571	106.281								70.6032
107	4.602	75.853	46	108	349.097	13426		107	4.602	43.04	37	51	198.08	7618	153.63								70.7387
108	4.602	62.107	40	93	285.835	10993		108	4.602	43.045	37	50	198.106	7619	90.3684								70.7516
109	4.602	61.548	50	78	283.261	10894		109	4.602	42.701	35	49	196.52	7558	87.7944								70.9412
110	4.602	68.316	50	91	314.411	12092		110	4.602	43.034	36	50	198.054	7617	118.944								71.0234
111	4.602	70	49	94	322.159	12390		111	4.602	42.65	36	48	196.286	7549	126.692								71.2847
112	4.602	63.492	44	86	292.206	11238		112	2.496	42.073	36	49	105.02	4039	96.7394								71.3608
113	4.602	60.266	43	82	277.359	10667		113	4.602	42.695	35	48	196.494	7557	81.8924								71.3887
114	4.602	63.345	44	90	291.53	11212		114	4.602	42.35	37	48	194.908	7496	96.0634								71.5572
115	4.602	60.706	45	78	279.387	10745		115	4.602	42.525	36	48	195.714	7527	83.9204								71.876
116	4.602	60.401	47	76	277.983	10691		116	4.602	42.379	37	49	195.038	7501	82.5164								72.0082
117	4.602	56.842	43	77	261.602	10061		117	4.602	42.627	35	49	196.182	7545	66.1354								72.162
118	4.602	55.395	40	70	254.945	9805		118	4.602	43.638	38	53	200.836	7724	59.4784								72.5456
119	4.602	54.571	39	76	251.149	9659		119	4.602	42.921	36	51	197.534	7597	55.6824		intdent cell	cell area	bg mean	CTFW			72.8142
120	4.602	57.418	46	71	264.254	10163		120	4.602	43.548	37	50	200.42	7708	68.7874		290.224	4.602	42.4743	94.757			73.1438
															0								73.592
121	4.316	53.886	44	70	232.584	8945		121	4.316	41.169	34	47	177.695	6834	51.2878								73.6636
122	4.316	54.44	40	68	234.976	9037		122	4.316	41.735	35	48	180.139	6928	53.6798								73.7137
123	4.316	57.343	42	74	247.509	9519		123	4.316	41.47	36	48	178.995	6884	66.2128								73.7314
124	4.316	56.102	41	75	242.153	9313		124	4.316	41.771	36	49	180.295	6934	60.8568								74.2442
125	4.316	56.873	43	71	245.481	9441		125	4.316	41.994	36	48	181.257	6971	64.1848								74.5302
126	4.316	56.114	44	69	242.205	9315		126	4.316	42.337	36	49	182.739	7028	60.9088								74.5562
127	4.316	57.596	42	70	248.601	9561		127	4.316	41.94	36	50	181.023	6962	67.3048								75.3174
128	4.316	56.145	41	74	242.335	9320		128	4.316	41.819	35	48	180.503	6942	61.0388								75.3517
129	4.316	57.988	45	74	250.291	9626		129	4.316	41.849	36	48	180.633	6947	68.9948								75.412
130	4.316	57.759	43	73	249.303	9588		130	4.316	41.205	34	48	177.851	6840	68.0068								75.438
131	4.316	56.506	40	73	243.895	9380		131	4.316	41.343	35	48	178.449	6863	62.5988								75.9862
132	4.316	56.458	43	72	243.687	9372		132	4.316	41.705	36	48	180.009	6923	62.3908								76.3037
133	4.316	55.229	41	73	238.382	9168		133	4.316	43.952	37	51	189.707	7296	57.0858								76.4022
134	4.316	57.018	44	74	246.105	9465		134	4.316	42.789	35	49	184.689	7103	64.8088								76.4957
135	4.316	58.536	42	79	252.657	9717		135	4.316	42.572	36	49	183.753	7067	71.3608								76.5322
136	4.316	61.873	46	86	267.062	10271		136	4.316	42.524	37	47	183.545	7059	85.7658								76.5654
137	4.316	59.837	43	84	258.274	9933		137	4.316	42.44	37	49	183.181	7045	76.9778								76.5756
138	4.316	58.223	40	77	251.305	9665		138	4.316	41.952	35	49	181.075	6964	70.0088								76.7142
139	4.316	58.12	43	78	250.863	9648		139	4.316	41.759	36	48	180.243	6932	69.5668								76.8358
140	4.316	57.066	41	75	246.313	9473		140	4.316	41.946	35	49	181.049	6963	65.0168								76.8962
141	4.316	59.837	42	75	258.274	9933		141	4.316	42.241	34	50	182.323	7012	76.9778								76.9778
142	4.316	62.018	44	81	267.686	10295		142	4.316	42.072	36	49	181.595	6984	86.3898								76.9778
143	4.316	62.253	47	84	268.7	10334		143	4.316	42.211	36	49	182.193	7007	87.4038								77.0436
144	4.316	56.072	43	77	242.023	9308		144	4.316	41.566	35	49	179.411	6900	60.7268								77.1074
145	4.316	57.753	45	75	249.277	9587		145	4.316	42.283	36	51	182.505	7019	67.9808								77.1996
146	4.316	56.301	42	73	243.011	9346		146	4.316	41.807	38	50	180.451	6940	61.7148								77.2934
147	4.316	57.873	42	75	249.797	9607		147	4.316	42.127	36	49	181.829	6993	68.5008								77.4942
148	4.316	56.735	42	74	244.883	9418		148	4.316	41.94	35	47	181.023	6962	63.5868								77.544
149	4.316	55.47	39	70	239.422	9208		149	4.316	42.066	35	49	181.569	6983	58.1258		intdent cell	cell area	bg mean	CTFW			78.0142
150	4.316	52.488	43	66	226.552	8713		150	4.316	41.584	36	47	179.489	6903	45.2558		247.454	4.316	42.0056	66.1574			78.1702
															0								78.1962
151	4.602	57.226	42	75	263.37	10129		151	4.602	41.734	34	49	192.074	7387	68.522								78.1962
152	4.602	56.469	42	70	259.886	9995		152	4.602	42.215	37	48	194.284	7472	65.038								78.4594
153	4.602	56.508	42	69	260.068	10002		153	4.602	41.763	34	49	192.204	7392	65.22								78.5114
154	4.602	55.949	40	77	257.493	9903		154	4.602	41.983	37	50	193.218	7431	62.645								78.6714
155	4.602	55.881	44	69	257.181	9891		155	4.602	42.04	37	50	193.478	7441	62.333								78.7997
156	4.602	56.746	39	72	261.16	10044		156	4.602	41.836	34	51	192.542	7405	66.312								78.9397
157	4.602	56.09	45	70	258.144	9928		157	4.602	42.056	34	49	193.556	7444	63.296								79.4744
158	4.602	58.729	44	78	270.286	10395		158	4.602	41.706	36	47	191.944	7382	75.438								79.5017
159	4.602	57.955	45	77	266.724	10258		159	4.602	41.774	36	48	192.256	7394	71.876								79.6972
160	4.602	56.672	45	72	260.822	10031		160	4.602	41.678	36	48	191.814	7377	65.974								79.7822
161	4.602	58.328	40	78	268.44	10324		161	4.602	41.904	35	48	192.854	7417	73.592								79.9164
162	4.602	59.881	45	82	275.591	10599		162	4.602	42.107	37	47	193.79	7453	80.743								79.9177
163	4.602	59.186	44	77	272.392	10476		163	4.602	41.712	35	49	191.97	7383	77.544								80.5882
164	4.602	68.994	47	96	317.531	12212		164	4.602	41.593	35	48	191.424	7362	122.683								80.743
165	4.602	58.017	41	77	267.01	10269		165	4.602	41.486	34	49	190.929	7343	72.162								80.8907
166	4.602	58.723	43	77	270.26	10394		166	4.602	42.085	36	50	193.686	7449	75.412								81.2382
167	4.602	56.294	40	72	259.08	9964		167	4.602	41.757	36	48	192.178	7391	64.232								81.2684
168	4.602	56.209	39	71	258.69	9949		168	4.602	41.531	35	48	191.137	7351	63.842								81.3162
169	4.602	54.215	42	68	249.511	9596		169	4.602	41.904	37	48	192.854	7417	54.663								81.3244
170	4.602	55.661	40	74	256.167	9852		170	4.602	42.362	36	50	194.96	7498	61.319								81.3858
171	4.602	55.192	41	71	254.009	9769		171	4.602	42.164	36	48	194.05	7463	59.161								81.3942
172	4.602	55.808	39	72	256.843	9878		172	4.602	42.593	35	51	196.026	7539	61.995								81.4764
173	4.602	57.175	42	75	263.136	10120		173	4.602	42.667	36	49	196.364	7552	68.288								81.4896
174	4.602	55.181	42	70	253.957	9767		174	4.602	43.367	38	55	199.588	7676	59.109								81.5762
175	4.602	55.333	41	75	254.659	9794		175	4.602	43.158	38	50	198.626	7639	59.811								81.6187
176	4.602	57.271	42	77	263.578	10137		176	4.602	43.311	37	49	199.328	7666	68.73								81.6324
177	4.602	57.181	41	74	263.162	10121		177	4.602	42.689	37	50	196.468	7556	68.314								81.8924
178	4.602	62.881	45	90	289.397	11130		178	4.602	42.972	36	51	197.768	7606	94.549								81.8964
179	4.602	54.35	44	68	250.135	9620		179	4.602	42.718	37	49	196.598	7561	55.287								81.9184
180	4.602	52.87	40	67	243.323	9358		180	4.602	42.695	36	50	196.494	7557	48.475								82.1387
181	4.602	54.452	43	66	250.603	9638		181	4.602	42.384	36	50	195.064	7502	55.755								82.1564
182	4.602	61.48	45	77	282.949	10882		182	4.602	41.927	36	48	192.958	7421	88.101								82.2956
183	4.602	54.418	43	71	250.447	9632		183	4.602	42.825	38	49	197.092	7580	55.599								82.2972
184	4.602	52.492	40	64	241.581	9291		184	4.602	43.073	35	51	198.236	7624	46.733								82.3384
185	4.602	56.452	43	71	259.808	9992		185	4.602	43.254	38	48	199.068	7656	64.96								82.3604
186	4.602	55.384	44	69	254.893	9803		186	4.602	42.751	36	51	196.754	7567	60.045								82.4424
187	4.602	55.672	42	71	256.219	9854		187	4.602	43.011	37	51	197.95	7613	61.371								82.5036
188	4.602	54.977	40	71	253.021	9731		188	4.602	43.492	37	51	200.16	7698	58.173								82.5164
189	4.602	54.028	37	70	248.653	9563		189	4.602	42.876	36	50	197.326	7589	53.805		intdent cell	cell area	bg mean	CTFW			82.8584
190	4.602	56.226	43	69	258.768	9952		190	4.602	42.441	35	51	195.324	7512	63.92		261.474	4.602	42.3398	66.6257			83.0322
															0								83.1552
191	6.63	57.22	42	74	371.952	14305		191	6.63	42.506	36	50	281.831	10839	88.6017								83.2457
192	6.63	57.894	42	82	383.861	14763		192	6.63	42.129	36	49	279.335	10743	100.511								83.5966
193	6.63	60.2	43	84	399.15	15351		193	6.63	41.875	36	50	277.645	10678	115.8								83.6302
194	6.63	59.941	42	85	397.434	15285		194	6.63	42.612	36	51	282.533	10866	114.084								83.8957
195	6.63	58.153	45	76	385.577	14829		195	6.63	42.886	36	50	284.353	10936	102.227								83.9204
196	6.63	54.725	43	68	362.852	13955		196	6.63	43.055	37	50	285.471	10979	79.5017								84.4538
197	6.63	58.675	45	82	389.035	14962		197	6.63	42.475	35	51	281.623	10831	105.685								84.7277
198	6.63	58.835	43	80	390.101	15003		198	6.63	42.769	36	50	283.573	10906	106.751								85.1046
199	6.63	58.78	40	83	389.737	14989		199	6.63	42.518	36	50	281.909	10842	106.387								85.1298
200	6.63	55.639	43	68	368.91	14188		200	6.63	42.867	37	50	284.223	10931	85.5597								85.1832
201	6.63	58.8	40	82	389.867	14994		201	6.63	43.031	37	51	285.315	10973	106.517								85.3202
202	6.63	58.486	43	77	387.787	14914		202	6.63	42.776	36	50	283.625	10908	104.437								85.5597
203	6.63	55.945	44	74	370.938	14266		203	6.63	43.451	36	51	288.097	11080	87.5877								85.7658
204	6.63	57.549	42	77	381.573	14675		204	6.63	43.369	38	51	287.551	11059	98.2227								85.8977
205	6.63	57.318	45	79	380.039	14616		205	6.63	42.894	37	49	284.405	10938	96.6887								86.1604
206	6.63	57.106	44	75	378.635	14562		206	6.63	43.714	36	51	289.839	11147	95.2847								86.2097
207	6.63	70.933	51	95	470.316	18088		207	6.63	43.239	37	52	286.693	11026	186.966								86.3898
208	6.63	60.318	40	87	399.93	15381		208	6.63	43.537	36	53	288.669	11102	116.58								86.4164
209	6.63	55.29	45	69	366.596	14099		209	6.63	43.02	35	50	285.237	10970	83.2457								86.4204
210	6.63	54.243	42	70	359.654	13832		210	6.63	43.251	36	49	286.771	11029	76.3037								86.4312
211	6.63	57.055	39	80	378.297	14549		211	6.63	42.196	36	48	279.777	10760	94.9467								86.8542
212	6.63	55.984	45	73	371.198	14276		212	6.63	42.62	34	51	282.585	10868	87.8477								87.2182
213	6.63	53.353	42	66	353.751	13605		213	6.63	42.992	37	49	285.055	10963	70.4007								87.4038
214	6.63	54.788	44	77	363.268	13971		214	6.63	42.749	35	50	283.443	10901	79.9177								87.4864
215	6.63	51.345	41	62	340.438	13093		215	6.63	42.878	37	49	284.301	10934	57.0877								87.5877
216	6.63	51.502	42	63	341.479	13133		216	6.63	42.51	36	49	281.857	10840	58.1287								87.6862
217	6.63	53.502	41	73	354.739	13643		217	6.63	42.408	36	50	281.181	10814	71.3887								87.7944
218	6.63	55.388	39	73	367.246	14124		218	6.63	42.11	36	50	279.205	10738	83.8957								87.8477
219	6.63	53.486	40	70	354.635	13639		219	6.63	42.165	35	49	279.569	10752	71.2847								87.9132
220	6.63	53.404	41	70	354.089	13618		220	6.63	42.486	36	51	281.701	10834	70.7387								88.101
221	6.63	64.49	43	85	427.596	16445		221	6.63	42.51	36	50	281.857	10840	144.246								88.1802
222	6.63	55.737	39	71	369.56	14213		222	6.63	43.49	37	52	288.357	11090	86.2097								88.6017
223	6.63	56.729	44	78	376.139	14466		223	6.63	43.255	36	51	286.797	11030	92.7887								88.6492
224	6.63	56.969	44	74	377.725	14527		224	6.63	42.902	37	48	284.457	10940	94.3747								88.8052
225	6.63	57.753	43	76	382.925	14727		225	6.63	42.196	37	48	279.777	10760	99.5747								88.9268
226	6.63	65.522	43	91	434.434	16708		226	6.63	42.443	34	50	281.415	10823	151.084								89.0132
227	6.63	52.804	43	67	350.111	13465		227	6.63	42.11	36	48	279.205	10738	66.7607								89.0568
228	6.63	54.62	44	67	362.15	13928		228	6.63	42.22	37	50	279.933	10766	78.7997								89.1504
229	6.63	55.514	41	71	368.078	14156		229	6.63	42.157	36	48	279.517	10750	84.7277		intdent cell	cell area	bg mean	CTFW			89.1612
230	6.63	55.69	42	74	369.248	14201		230	6.63	43.133	35	51	285.991	10999	85.8977		378.026	6.63	42.7376	94.676			89.3692
															0								89.5487
231	8.19	53.063	42	66	434.616	16715		231	8.19	42.076	35	51	344.625	13254	87.9132								89.5664
232	8.19	50.914	40	66	417.013	16038		232	8.19	41.781	36	48	342.207	13161	70.3102								89.7152
233	8.19	54.108	39	68	443.171	17044		233	8.19	41.705	35	49	341.583	13137	96.4682								89.7332
234	8.19	49.854	41	62	408.329	15704		234	8.19	41.581	31	49	340.568	13098	61.6262								89.7484
235	8.19	59.819	43	82	489.947	18843		235	8.19	41.857	35	49	342.831	13185	143.244								89.7704
236	8.19	63.622	44	93	521.097	20041		236	8.19	41.794	35	48	342.311	13165	174.394								90.0604
237	8.19	56.898	42	80	466.026	17923		237	8.19	41.825	34	48	342.571	13175	119.323								90.3684
238	8.19	57.416	43	81	470.264	18086		238	8.19	42.181	37	50	345.483	13287	123.561								90.5367
239	8.19	57.133	40	82	467.95	17997		239	8.19	42.219	36	49	345.795	13299	121.247								90.5627
240	8.19	56.2	41	75	460.306	17703		240	8.19	42.33	36	48	346.705	13334	113.603								90.6844
241	8.19	50.349	39	66	412.385	15860		241	8.19	42.457	36	51	347.745	13374	65.6822								90.7472
242	8.19	49.768	38	61	407.626	15677		242	8.19	42.613	37	51	349.019	13423	60.9232								91.3272
243	8.19	52.378	39	69	429	16499		243	8.19	42.565	37	51	348.629	13408	82.2972								91.6547
244	8.19	52.883	39	72	433.134	16658		244	8.19	42.543	37	49	348.447	13401	86.4312								91.9064
245	8.19	54.356	42	73	445.199	17122		245	8.19	42.356	36	51	346.913	13342	98.4962								92.3827
246	8.19	55.483	41	75	454.429	17477		246	8.19	42.267	36	50	346.185	13314	107.726								92.4004
247	8.19	55.073	41	79	451.075	17348		247	8.19	43.505	37	51	356.325	13704	104.372								92.4867
248	8.19	55.083	41	77	451.153	17351		248	8.19	43.375	37	50	355.259	13663	104.45								92.7887
249	8.19	55.673	41	81	455.989	17537		249	8.19	42.733	35	52	350.007	13461	109.286								92.8272
250	8.19	50.651	38	69	414.855	15955		250	8.19	42.81	36	49	350.631	13485	68.1522								93.0348
251	8.19	52.06	42	66	426.4	16399		251	8.19	43.737	36	51	358.224	13777	79.6972								93.4592
252	8.19	53.286	39	73	436.436	16785		252	8.19	43.206	38	51	353.881	13610	89.7332								93.5812
253	8.19	53.41	42	71	437.45	16824		253	8.19	43.2	36	51	353.829	13608	90.7472								93.7004
254	8.19	53.663	40	72	439.53	16904		254	8.19	43	36	49	352.191	13545	92.8272								93.9968
255	8.19	55.292	41	81	452.869	17417		255	8.19	43.019	36	50	352.347	13551	106.166								94.0748
256	8.19	54.454	40	80	446.005	17153		256	8.19	43.448	36	51	355.857	13686	99.3022								94.0864
257	8.19	53.756	39	78	440.284	16933		257	8.19	41.717	34	50	341.687	13141	93.5812								94.2547
258	8.19	54.905	40	74	449.697	17295		258	8.19	41.759	35	49	342.025	13154	102.994								94.3747
259	8.19	52.73	38	75	431.886	16610		259	8.19	41.397	34	48	339.06	13040	85.1832								94.549
260	8.19	52.483	37	71	429.858	16532		260	8.19	41.403	35	48	339.112	13042	83.1552								94.7522
261	8.19	56.863	40	82	465.74	17912		261	8.19	41.683	35	51	341.401	13130	119.037								94.7664
262	8.19	56.527	39	86	462.984	17806		262	8.19	41.984	34	48	343.871	13225	116.281								94.9467
263	8.19	55.206	40	76	452.167	17390		263	8.19	42.708	36	48	349.799	13453	105.464								95.2847
264	8.19	56.495	40	76	462.724	17796		264	8.19	42.054	35	51	344.443	13247	116.021								96.0227
265	8.19	55.61	41	73	455.469	17517		265	8.19	41.686	35	48	341.427	13131	108.766								96.0634
266	8.19	53.241	39	70	436.072	16771		266	8.19	41.765	34	48	342.077	13156	89.3692								96.3122
267	8.19	54.257	41	71	444.393	17091		267	8.19	42.013	35	51	344.105	13234	97.6902								96.4682
268	8.19	54.089	41	69	443.015	17038		268	8.19	42.048	34	49	344.391	13245	96.3122								96.6874
269	8.19	56.543	43	72	463.114	17811		269	8.19	43.032	36	49	352.451	13555	116.411								96.6887
270	8.19	59.505	43	81	487.373	18744		270	8.19	42.752	37	49	350.163	13467	140.67								96.7092
271	8.19	55.337	41	79	453.233	17431		271	8.19	42.241	35	49	345.977	13306	106.53								96.7394
272	8.19	54.943	40	80	450.009	17307		272	8.19	42.27	34	48	346.211	13315	103.306								97.1688
273	8.19	54.848	40	77	449.229	17277		273	8.19	42.19	36	48	345.561	13290	102.526								97.3664
274	8.19	53.216	38	75	435.864	16763		274	8.19	42.59	36	49	348.837	13416	89.1612								97.5224
275	8.19	55.921	41	78	458.018	17615		275	8.19	42.038	34	51	344.313	13242	111.315								97.6902
276	8.19	53.898	38	79	441.455	16978		276	8.19	41.835	35	48	342.649	13178	94.7522								97.9242
277	8.19	57.327	40	92	469.536	18058		277	8.19	43.349	35	50	355.051	13655	122.833								97.9502
278	8.19	54.289	39	88	444.653	17101		278	8.19	41.86	36	51	342.857	13186	97.9502								98.1557
279	8.19	54.486	39	87	446.265	17163		279	8.19	42.044	35	50	344.365	13244	99.5622		intdent cell	cell area	bg mean	CTFW			98.2227
280	8.19	54.286	42	70	444.627	17100		280	8.19	42.022	35	50	344.183	13237	97.9242		447.798	8.19	42.3325	101.096			98.4962
															0								98.6674
281	3.562	64.445	48	83	229.568	8829		281	3.562	42.007	36	50	149.639	5755	76.7142								98.7454
282	3.562	65.533	48	88	233.442	8978		282	3.562	42.212	35	49	150.367	5783	80.5882								99.1354
283	3.562	64.496	44	89	229.75	8836		283	3.562	42.307	36	49	150.705	5796	76.8962								99.1448
284	3.562	64.861	45	85	231.05	8886		284	3.562	42.489	36	48	151.355	5821	78.1962								99.1874
285	3.562	64.358	47	83	229.256	8817		285	3.562	42.584	36	48	151.693	5834	76.4022								99.3022
286	3.562	63.35	46	85	225.668	8679		286	3.562	42.577	37	49	151.667	5833	72.8142								99.3528
287	3.562	64.81	45	87	230.868	8879		287	3.562	42.993	37	49	153.149	5890	78.0142								99.5622
288	3.562	64.854	45	84	231.024	8885		288	3.562	43.358	39	48	154.449	5940	78.1702								99.5747
289	3.562	62.394	44	81	222.261	8548		289	3.562	43.35	37	49	154.423	5939	69.4072								100.107
290	3.562	63.839	43	85	227.41	8746		290	3.562	43.08	37	51	153.461	5902	74.5562								100.419
291	3.562	62.825	45	88	223.795	8607		291	3.562	43.044	36	49	153.331	5897	70.9412								100.435
292	3.562	64.664	49	81	230.348	8859		292	3.562	42.62	35	50	151.823	5839	77.4942								100.496
293	3.562	61.723	40	81	219.869	8456		293	3.562	42.533	36	48	151.511	5827	67.0152								100.511
294	3.562	63.832	47	83	227.384	8745		294	3.562	42.672	37	50	152.005	5846	74.5302								100.539
295	3.562	61.905	44	78	220.519	8481		295	3.562	44.234	38	50	157.569	6060	67.6652								100.601
296	3.562	61.131	45	82	217.763	8375		296	3.562	45.226	38	53	161.106	6196	64.9092								100.835
297	3.562	62.299	46	81	221.923	8535		297	3.562	43.766	38	53	155.905	5996	69.0692								101.875
298	3.562	65.715	49	86	234.092	9003		298	3.562	43.745	38	50	155.827	5993	81.2382								102.227
299	3.562	64.861	51	83	231.05	8886		299	3.562	43.635	37	51	155.437	5978	78.1962								102.385
300	3.562	63.124	47	84	224.862	8648		300	3.562	42.905	37	49	152.837	5878	72.0082								102.526
301	3.562	65.737	49	83	234.17	9006		301	3.562	43.073	38	49	153.435	5901	81.3162								102.734
302	3.562	61.715	43	81	219.843	8455		302	3.562	43.307	38	51	154.267	5933	66.9892								102.994
303	3.562	62.08	47	80	221.143	8505		303	3.562	42.358	37	48	150.887	5803	68.2892								103.306
304	3.562	62.73	46	82	223.457	8594		304	3.562	42.066	36	47	149.847	5763	70.6032								103.685
305	3.562	62.423	45	80	222.365	8552		305	3.562	42.774	39	51	152.369	5860	69.5112								103.98
306	3.562	67.839	53	86	241.659	9294		306	3.562	41.985	36	47	149.561	5752	88.8052								104.071
307	3.562	65.307	49	85	232.636	8947		307	3.562	42.175	36	49	150.237	5778	79.7822								104.372
308	3.562	57.956	41	72	206.452	7940		308	3.562	42.35	36	49	150.861	5802	53.5982								104.437
309	3.562	60.839	47	75	216.723	8335		309	3.562	42.504	36	50	151.407	5823	63.8692								104.45
310	3.562	59.387	47	76	211.549	8136		310	3.562	42.898	35	49	152.811	5877	58.6952								105.323
311	3.562	64.394	45	81	229.386	8822		311	3.562	43.759	38	51	155.879	5995	76.5322								105.371
312	3.562	63.752	43	82	227.098	8734		312	3.562	43.891	38	49	156.347	6013	74.2442								105.464
313	3.562	66.861	45	82	238.174	9160		313	3.562	43.628	36	50	155.411	5977	85.3202								105.685
314	3.562	66.387	47	88	236.484	9095		314	3.562	42.569	36	49	151.641	5832	83.6302								106.034
315	3.562	67.898	51	86	241.867	9302		315	3.562	42.38	36	48	150.965	5806	89.0132								106.166
316	3.562	65.81	46	88	234.43	9016		316	3.562	42.526	36	48	151.485	5826	81.5762								106.244
317	3.562	67.292	51	85	239.708	9219		317	3.562	42.591	38	48	151.719	5835	86.8542								106.281
318	3.562	87.686	66	106	312.357	12013		318	3.562	42.504	37	50	151.407	5823	159.503								106.387
319	3.562	67.526	47	88	240.54	9251		319	3.562	42.555	36	50	151.589	5830	87.6862								106.517
320	3.562	67.796	46	88	241.503	9288		320	3.562	42.65	35	49	151.927	5843	88.6492								106.53
321	3.562	67.664	47	91	241.034	9270		321	3.562	42.942	35	48	152.967	5883	88.1802								106.712
322	3.562	66.219	51	82	235.886	9072		322	3.562	43.321	37	49	154.319	5935	83.0322								106.751
323	3.562	70.058	52	94	249.563	9598		323	3.562	42.431	37	48	151.147	5813	96.7092								106.814
324	3.562	69.146	53	87	246.313	9473		324	3.562	42.394	37	49	151.017	5808	93.4592								107.559
325	3.562	67.394	49	87	240.072	9233		325	3.562	43.117	37	49	153.591	5907	87.2182								107.726
326	3.562	68.095	48	84	242.569	9329		326	3.562	43.109	37	50	153.565	5906	89.7152								108.209
327	3.562	68.547	51	86	244.181	9391		327	3.562	43.759	38	51	155.879	5995	91.3272								108.348
328	3.562	85.723	57	106	305.362	11744		328	3.562	43.453	35	51	154.787	5953	152.508								108.35
329	3.562	64.241	48	86	228.84	8801		329	3.562	43.015	38	49	153.227	5893	75.9862		intdent cell	cell area	bg mean	CTFW			108.677
330	3.562	65.759	47	88	234.248	9009		330	3.562	42.197	37	48	150.315	5781	81.3942		233.63	3.562	42.9124	80.7765			108.766
															0								109.286
331	4.056	62.173	47	88	252.189	9699		331	4.056	42.314	34	49	171.636	6601	77.1996								109.388
332	4.056	64.122	47	91	260.094	10003		332	4.056	43.288	37	49	175.589	6753	85.1046								109.388
333	4.056	58.788	44	75	238.46	9171		333	4.056	42.263	37	50	171.428	6593	63.4706								109.847
334	4.056	63.75	48	87	258.586	9945		334	4.056	42.359	35	48	171.818	6608	83.5966								110.222
335	4.056	63.429	48	83	257.285	9895		335	4.056	42.423	37	50	172.078	6618	82.2956								110.456
336	4.056	62.135	47	80	252.033	9693		336	4.056	42.974	37	49	174.314	6704	77.0436								110.727
337	4.056	62.019	45	80	251.565	9675		337	4.056	42.769	37	48	173.482	6672	76.5756								110.792
338	4.056	59.327	44	78	240.644	9255		338	4.056	43.103	38	48	174.835	6724	65.6546								111.052
339	4.056	60.41	48	77	245.039	9424		339	4.056	43.071	37	50	174.704	6719	70.0496								111.117
340	4.056	60.583	44	78	245.741	9451		340	4.056	44.404	38	53	180.113	6927	70.7516								111.315
341	4.056	58.282	42	78	236.406	9092		341	4.056	43.904	38	50	178.085	6849	61.4166								111.663
342	4.056	58.929	43	77	239.032	9193		342	4.056	42.494	38	48	172.364	6629	64.0426								111.676
343	4.056	61.026	46	85	247.535	9520		343	4.056	42.962	35	49	174.262	6702	72.5456								112.43
344	4.056	63.231	47	80	256.479	9864		344	4.056	42.032	36	48	170.492	6557	81.4896								112.638
345	4.056	56.859	40	78	230.634	8870		345	4.056	42.487	37	48	172.338	6628	55.6446								112.872
346	4.056	54.968	42	71	222.963	8575		346	4.056	42.859	37	50	173.846	6686	47.9736								113.603
347	4.056	56.679	45	74	229.906	8842		347	4.056	45.468	38	52	184.429	7093	54.9166								113.808
348	4.056	61.301	44	79	248.653	9563		348	4.056	44.09	37	52	178.839	6878	73.6636								114.084
349	4.056	60.141	42	83	243.947	9382		349	4.056	43.904	38	50	178.085	6849	68.9576		intdent cell	cell area	bg mean	CTFW			114.485
350	4.056	63.481	45	83	257.493	9903		350	4.056	43.699	36	50	177.253	6817	82.5036		245.734	4.056	43.1433	70.7448			114.498
															0								114.824
351	3.64	56.786	45	70	206.712	7950		351	3.64	42.207	36	49	153.643	5909	52.8872								115.265
352	3.64	57.15	40	76	208.039	8001		352	3.64	41.957	37	47	152.733	5874	54.2142								115.8
353	3.64	58.843	44	81	214.201	8238		353	3.64	41.85	36	47	152.343	5859	60.3762								116.021
354	3.64	58.807	42	81	214.071	8233		354	3.64	41.971	36	48	152.785	5876	60.2462								116.281
355	3.64	60.236	41	86	219.271	8433		355	3.64	42.493	37	51	154.683	5949	65.4462								116.411
356	3.64	58.85	44	76	214.227	8239		356	3.64	42.707	34	49	155.463	5979	60.4022								116.58
357	3.64	58.35	43	78	212.407	8169		357	3.64	42.529	38	49	154.813	5954	58.5822								116.591
358	3.64	59.829	41	81	217.789	8376		358	3.64	42.143	36	48	153.409	5900	63.9642								117.267
359	3.64	60.979	42	91	221.975	8537		359	3.64	42.171	37	47	153.513	5904	68.1502								118.645
360	3.64	58.779	41	83	213.967	8229		360	3.64	42.293	37	49	153.955	5921	60.1422								118.944
361	3.64	59.6	44	79	216.957	8344		361	3.64	42.314	35	49	154.033	5924	63.1322								119.037
362	3.64	58.364	45	75	212.459	8171		362	3.64	42.307	37	49	154.007	5923	58.6342								119.323
363	3.64	59.286	44	79	215.813	8300		363	3.64	42.264	37	49	153.851	5917	61.9882								119.843
364	3.64	59.421	46	80	216.307	8319		364	3.64	41.993	36	48	152.863	5879	62.4822								121.247
365	3.64	57.714	41	74	210.093	8080		365	3.64	41.7	34	49	151.797	5838	56.2682								121.871
366	3.64	57.5	45	73	209.313	8050		366	3.64	42.621	37	49	155.151	5967	55.4882								122.683
367	3.64	49.7	37	62	180.919	6958		367	3.64	42.593	35	49	155.047	5963	27.0942								122.833
368	3.64	51.864	42	65	188.797	7261		368	3.64	42.521	36	50	154.787	5953	34.9722								123.561
369	3.64	61.914	45	76	225.382	8668		369	3.64	42.214	36	51	153.669	5910	71.5572		intdent cell	cell area	bg mean	CTFW			123.572
370	3.64	56.429	40	70	205.412	7900		370	3.64	42.343	35	48	154.137	5928	51.5872		211.206	3.64	42.2595	57.3808			125.548
															0								126.315
371	10.401	52.415	39	75	545.149	20966		371	10.401	41.992	36	50	436.748	16797	106.712								126.692
372	10.401	52.032	37	70	541.171	20813		372	10.401	42.237	35	49	439.296	16895	102.734								130.076
373	10.401	52.572	41	69	546.787	21029		373	10.401	42.002	35	49	436.852	16801	108.35								133.545
374	10.401	52.752	34	76	548.659	21101		374	10.401	41.998	34	49	436.8	16799	110.222								133.805
375	10.401	53.195	36	85	553.261	21278		375	10.401	42.13	36	49	438.178	16852	114.824								140.67
376	10.401	51.688	38	73	537.582	20675		376	10.401	42.398	36	50	440.96	16959	99.1448								143.244
377	10.401	51.95	40	68	540.312	20780		377	10.401	42.115	35	49	438.022	16846	101.875								144.246
378	10.401	51.81	40	75	538.856	20724		378	10.401	42.458	35	49	441.585	16983	100.419								151.084
379	10.401	49.542	38	64	515.273	19817		379	10.401	42.485	36	50	441.871	16994	76.8358								152.508
380	10.401	49.98	37	68	519.823	19992		380	10.401	42.59	36	50	442.963	17036	81.3858								153.63
381	10.401	50.275	40	68	522.891	20110		381	10.401	42.265	35	49	439.582	16906	84.4538								159.503
382	10.401	51.708	40	73	537.79	20683		382	10.401	42.197	35	49	438.88	16879	99.3528								160.624
383	10.401	51.193	39	72	532.434	20477		383	10.401	42.278	36	50	439.712	16911	93.9968								162.396
384	10.401	51.828	39	77	539.038	20731		384	10.401	42.205	35	50	438.958	16882	100.601								168.243
385	10.401	53.873	39	79	560.308	21549		385	10.401	42.55	34	51	442.547	17020	121.871								169.894
386	10.401	50.34	38	73	523.567	20136		386	10.401	41.858	35	50	435.344	16743	85.1298								174.394
387	10.401	51.2	38	79	532.512	20480		387	10.401	42.205	34	49	438.958	16882	94.0748								186.966
388	10.401	51.1	38	77	531.472	20440		388	10.401	41.815	34	50	434.902	16726	93.0348								194.127
389	10.401	51.85	40	68	539.272	20740		389	10.401	42.502	35	50	442.053	17001	100.835
390	10.401	52.37	40	68	544.681	20948		390	10.401	42.425	36	50	441.247	16970	106.244
391	10.401	52.775	37	77	548.893	21110		391	10.401	42.343	33	52	440.388	16937	110.456
392	10.401	54.995	40	78	571.982	21998		392	10.401	42.405	34	52	441.039	16962	133.545
393	10.401	55.02	40	87	572.242	22008		393	10.401	42.282	35	51	439.764	16913	133.805
394	10.401	53.678	39	78	558.28	21471		394	10.401	42.362	36	51	440.596	16945	119.843
395	10.401	51.498	38	76	535.606	20599		395	10.401	42.288	33	50	439.816	16915	97.1688
396	10.401	50.705	38	74	527.364	20282		396	10.401	41.42	35	48	430.794	16568	88.9268
397	9.985	54.729	40	80	546.449	21016		397	10.401	41.612	36	48	432.796	16645	125.548
398	10.401	51.78	36	76	538.544	20712		398	10.401	41.883	34	50	435.604	16753	100.107
399	10.401	50.718	36	76	527.494	20287		399	10.401	41.413	32	49	430.716	16565	89.0568		intdent cell	cell area	bg mean	CTFW
400	10.401	49.188	39	69	511.581	19675		400	10.401	41.888	36	47	435.656	16755	73.1438		539.642	10.3871	42.1534	101.79
nipA-promoter	Mycel								Backround
	cell area	cell mean	min	max	intdent cell	RawIntDen	CTCF		cell area	cell mean	min	max	intdent cell	RawIntDen	CTCF		intdent cell	cell area	bg mean	CTFW
	4.88183				204.991				4.86428	40.1751							204.991	4.88183	40.1751	8.86337			CTCF nipA-promoter
1	3.224	42.887	34	49	138.276	5318		1	3.224	40.169	34	47	129.514	4981	7.81861								-7.52551			excluded
2	3.224	42.734	36	51	137.782	5299		2	3.224	40.25	34	47	129.774	4991	7.32461								-6.14751
3	3.224	42.54	37	48	137.158	5275		3	3.224	40.363	32	45	130.138	5005	6.70061								-5.93951
4	3.224	42.242	36	50	136.196	5238		4	3.224	40.476	35	46	130.502	5019	5.73861								-5.70551
5	3.224	42.21	36	50	136.092	5234		5	3.224	40.847	34	48	131.698	5065	5.63461								-5.00351
6	3.224	42.5	37	50	137.028	5270		6	3.224	40.242	34	46	129.748	4990	6.57061								-4.66551
7	3.224	42.25	35	49	136.222	5239		7	3.224	40.056	34	46	129.15	4967	5.76461								-4.56151
8	3.224	42.96	38	50	138.51	5327		8	3.224	41.032	36	47	132.296	5088	8.05261								-3.46951
9	3.224	42.492	36	51	137.002	5269		9	3.224	40.589	35	46	130.866	5033	6.54461								-3.28751
10	3.224	42.121	36	47	135.806	5223		10	3.224	40.435	36	47	130.372	5014	5.34861								-3.02751
11	3.224	42.032	37	50	135.52	5212		11	3.224	40.403	35	47	130.268	5010	5.06261								0.751787
12	3.224	42.581	37	48	137.288	5280		12	3.224	40.04	35	49	129.098	4965	6.83061								2.25979
13	3.224	42.766	37	50	137.886	5303		13	3.224	40.484	36	47	130.528	5020	7.42861								3.1843
14	3.224	42.226	36	50	136.144	5236		14	3.224	40.363	35	46	130.138	5005	5.68661								3.3664
15	3.224	42.516	36	50	137.08	5272		15	3.224	40.242	32	46	129.748	4990	6.62261								3.71087
16	3.224	42.589	36	50	137.314	5281		16	3.224	40.492	33	46	130.554	5021	6.85661								3.71579
17	3.224	42.597	38	49	137.34	5282		17	3.224	40.726	35	46	131.308	5050	6.88261								3.73612
18	3.224	42.694	38	52	137.652	5294		18	3.224	40.435	35	45	130.372	5014	7.19461								3.77834
19	3.224	42.121	34	48	135.806	5223		19	3.224	40.669	36	45	131.126	5043	5.34861		intdent cell	cell area	bg mean	CTFW			3.7841
20	3.224	42.435	35	49	136.82	5262		20	3.224	40.976	35	47	132.114	5081	6.36261		136.946	3.224	40.4644	6.48871			3.79379
21	5.616	43.704	37	50	245.455	9440		21	5.616	41.009	35	47	230.322	8858	15.1883								3.79472
22	5.616	42.685	36	50	239.734	9220		22	5.616	41.255	34	47	231.7	8911	9.46733								3.87272
23	5.616	43.782	38	50	245.897	9457		23	5.616	41.111	35	48	230.894	8880	15.6303								4.18472
24	5.616	43.403	36	52	243.765	9375		24	5.616	41.083	33	46	230.738	8874	13.4983								4.26045
25	5.616	42.616	36	51	239.344	9205		25	5.616	40.546	34	47	227.722	8758	9.07733								4.35034
26	5.616	42.463	36	50	238.486	9172		26	5.616	40.944	35	47	229.958	8844	8.21933								4.43812
27	5.616	43.597	37	54	244.857	9417		27	5.616	40.949	34	50	229.984	8845	14.5903								4.43812
28	5.616	43.324	36	55	243.323	9358		28	5.616	40.644	36	47	228.268	8779	13.0563								4.54872
29	5.616	43.833	38	51	246.183	9468		29	5.616	41.125	34	49	230.972	8883	15.9163								4.62579
30	5.616	42.653	34	50	239.552	9213		30	5.616	41.519	34	47	233.182	8968	9.28533								4.70245
31	5.616	42.546	35	50	238.954	9190		31	5.616	41.667	35	47	234.014	9000	8.68733								4.77687
32	5.616	42.759	36	49	240.15	9236		32	5.616	41.12	35	48	230.946	8882	9.88333								4.78179
33	5.616	43.046	35	51	241.763	9298		33	5.616	40.866	35	48	229.516	8827	11.4963								4.83379
34	5.616	42.505	36	49	238.72	9181		34	5.616	41.148	35	48	231.102	8888	8.45333								4.85845
35	5.616	43.995	37	52	247.093	9503		35	5.616	40.921	32	47	229.828	8839	16.8263								4.88672
36	5.616	44.014	37	51	247.197	9507		36	5.616	41.06	35	48	230.608	8869	16.9303								4.91179
37	5.616	43.403	36	51	243.765	9375		37	5.616	40.806	34	48	229.178	8814	13.4983								4.9263
38	5.616	42.514	36	51	238.772	9183		38	5.616	40.616	35	48	228.112	8773	8.50533								5.04272
39	5.616	42.528	34	50	238.85	9186		39	5.616	40.556	34	47	227.774	8760	8.58333		intdent cell	cell area	bg mean	CTFW			5.0581
40	5.616	42.259	36	50	237.342	9128		40	5.616	41.093	33	48	230.79	8876	7.07533		241.96	5.616	41.0019	11.6934			5.06261
41	4.576	41.938	36	49	191.918	7381		41	4.576	40.091	34	46	183.467	7056	7.18671								5.11487
42	4.576	42.733	33	53	195.558	7521		42	4.576	40.108	34	48	183.545	7059	10.8267								5.21722
43	4.576	42.034	36	48	192.36	7398		43	4.576	40.301	34	46	184.429	7093	7.62871								5.27445
44	4.576	41.75	36	48	191.059	7348		44	4.576	40.472	34	47	185.209	7123	6.32771								5.34861
45	4.576	42.091	35	48	192.62	7408		45	4.576	40.352	35	49	184.663	7102	7.88871								5.34861
46	4.576	43.619	35	50	199.614	7677		46	4.576	40.562	36	47	185.625	7139	14.8827								5.35348
47	4.576	43.034	35	49	196.936	7574		47	4.576	40.449	35	47	185.105	7119	12.2047								5.35472
48	4.576	41.983	36	48	192.126	7389		48	4.576	40.25	35	46	184.195	7084	7.39471								5.37845
49	4.576	42.756	36	50	195.662	7525		49	4.576	40.312	34	46	184.481	7095	10.9307								5.43045
50	4.576	42.597	36	49	194.934	7497		50	4.576	40.08	34	45	183.415	7054	10.2027								5.45645
51	4.576	42.744	37	50	195.61	7523		51	4.576	40.295	35	46	184.403	7092	10.8787								5.52034
52	4.576	42.562	35	49	194.778	7491		52	4.576	40.58	34	46	185.703	7142	10.0467								5.5763
53	4.576	42.812	36	52	195.922	7535		53	4.576	40.784	35	48	186.639	7178	11.1907								5.63461
54	4.576	42.784	36	50	195.792	7530		54	4.576	40.097	31	46	183.493	7057	11.0607								5.63948
55	4.576	43.023	36	49	196.884	7572		55	4.576	40.761	34	47	186.535	7174	12.1527								5.64072
56	4.576	42.318	36	50	193.66	7448		56	4.576	40.17	34	46	183.831	7070	8.92871								5.65034
57	4.576	42.028	35	48	192.334	7397		57	4.576	40.54	34	47	185.521	7135	7.60271								5.68661
58	4.576	42.449	34	48	194.258	7471		58	4.576	40.472	34	46	185.209	7123	9.52671								5.71645
59	4.576	42.295	36	48	193.556	7444		59	4.576	40.415	33	47	184.949	7113	8.82471		intdent cell	cell area	bg mean	CTFW			5.73861
60	4.576	42.364	37	49	193.868	7456		60	4.576	40.301	34	49	184.429	7093	9.13671		194.472	4.576	40.3696	9.74116			5.74472
61	4.576	41.733	35	51	190.981	7345		61	4.576	39.898	33	47	182.583	7022	7.39234								5.76069
62	4.576	41.352	35	48	189.239	7278		62	4.576	39.972	35	47	182.921	7035	5.65034								5.76461
63	4.576	41.659	36	47	190.643	7332		63	4.576	40.051	34	45	183.285	7049	7.05434								5.77072
64	4.576	41.642	32	48	190.565	7329		64	4.576	39.983	35	46	182.973	7037	6.97634								5.81687
65	4.576	41.324	36	46	189.109	7273		65	4.576	40.102	35	48	183.519	7058	5.52034								5.87348
66	4.576	41.506	35	48	189.941	7305		66	4.576	40.193	35	47	183.935	7074	6.35234								5.87472
67	4.576	40.943	35	47	187.367	7206		67	4.576	39.949	33	46	182.817	7031	3.77834								5.91384
68	4.576	42.023	35	49	192.308	7396		68	4.576	39.994	35	45	183.025	7039	8.71934								5.91669
69	4.576	41.426	35	47	189.577	7291		69	4.576	40.477	35	46	185.235	7124	5.98834		intdent cell	cell area	bg mean	CTFW			5.98834
70	4.576	41.068	35	50	187.939	7228		70	4.576	40.58	34	48	185.703	7142	4.35034		189.767	4.576	40.1199	6.17824			6.0201
71	5.616	40.745	34	48	228.84	8801		71	5.616	40.181	33	47	225.668	8679	4.43812								6.02487
72	5.616	41.125	35	48	230.972	8883		72	5.616	39.94	33	47	224.315	8627	6.57012								6.05087
73	5.616	41.231	34	47	231.57	8906		73	5.616	39.764	32	45	223.327	8589	7.16812								6.05445
74	5.616	40.745	34	47	228.84	8801		74	5.616	39.968	33	46	224.471	8633	4.43812		intdent cell	cell area	bg mean	CTFW			6.1744
75	5.616	40.62	34	49	228.138	8774		75	5.616	39.935	35	46	224.289	8626	3.73612		229.672	5.616	39.9576	5.27012			6.18087
76	6.24	40.638	35	49	253.593	9753		76	6.24	39.504	32	46	246.521	9481	6.4603								6.2003
77	6.24	40.829	34	48	254.789	9799		77	6.24	39.546	34	45	246.781	9491	7.6563								6.2021
78	6.24	40.867	34	48	255.023	9808		78	6.24	39.55	34	45	246.807	9492	7.8903								6.22304
79	6.24	41.35	35	48	258.04	9924		79	6.24	39.767	34	46	248.159	9544	10.9073								6.22304
80	6.24	41.062	35	48	256.245	9855		80	6.24	39.496	34	46	246.469	9479	9.1123								6.32771
81	6.24	41.367	35	48	258.144	9928		81	6.24	40.075	34	49	250.083	9618	11.0113								6.34148
82	6.24	40.763	34	46	254.373	9783		82	6.24	39.546	34	45	246.781	9491	7.2403								6.34272
83	6.24	41.038	35	48	256.089	9849		83	6.24	39.671	33	46	247.561	9521	8.9563								6.35234
84	6.24	41.212	34	47	257.181	9891		84	6.24	39.592	34	46	247.067	9502	10.0483								6.36261
85	6.24	41.25	34	48	257.415	9900		85	6.24	39.742	34	46	248.003	9538	10.2823								6.38722
86	6.24	40.638	34	47	253.593	9753		86	6.24	39.358	33	46	245.611	9446	6.4603								6.39245
87	6.24	41.004	35	49	255.881	9841		87	6.24	39.708	33	46	247.795	9530	8.7483								6.40504
88	6.24	41.817	35	49	260.952	10036		88	6.24	39.475	33	47	246.339	9474	13.8193								6.4101
89	6.24	40.392	33	48	252.059	9694		89	6.24	39.1	33	44	243.999	9384	4.9263								6.44672
90	6.24	40.112	35	48	250.317	9627		90	6.24	39.704	33	48	247.769	9529	3.1843								6.4603
91	6.24	40.496	35	47	252.709	9719		91	6.24	39.475	34	49	246.339	9474	5.5763								6.4603
92	6.24	40.596	34	47	253.333	9743		92	6.24	39.962	35	48	249.381	9591	6.2003								6.4621
93	6.24	40.729	34	47	254.165	9775		93	6.24	40	35	45	249.615	9600	7.0323								6.47272
94	6.24	40.967	33	48	255.647	9832		94	6.24	39.667	33	45	247.535	9520	8.5143								6.49872
95	6.24	40.921	34	49	255.361	9821		95	6.24	39.521	34	48	246.625	9485	8.2283								6.52245
96	6.24	41.067	35	49	256.271	9856		96	6.24	39.675	33	47	247.587	9522	9.1383								6.54461
97	6.24	41.583	36	50	259.496	9980		97	6.24	39.388	34	46	245.793	9453	12.3633								6.57012
98	6.24	41.254	33	47	257.441	9901		98	6.24	39.492	33	46	246.443	9478	10.3083								6.57061
99	6.24	41.342	36	48	257.988	9922		99	6.24	39.546	33	48	246.781	9491	10.8553								6.62261
100	6.24	40.833	34	47	254.815	9800		100	6.24	39.754	34	47	248.081	9541	7.6823								6.70061
101	6.24	41.375	35	47	258.196	9930		101	6.24	39.658	33	46	247.483	9518	11.0633								6.7204
102	6.24	41.046	35	48	256.141	9851		102	6.24	39.404	32	45	245.897	9457	9.0083								6.73148
103	6.24	41.246	36	49	257.389	9899		103	6.24	39.233	30	44	244.831	9416	10.2563								6.75748
104	6.24	41.4	35	48	258.352	9936		104	6.24	39.621	34	46	247.249	9509	11.2193		intdent cell	cell area	bg mean	CTFW			6.7724
105	6.24	40.775	35	48	254.451	9786		105	6.24	39.908	33	48	249.043	9578	7.3183		255.848	6.24	39.6046	8.7156			6.78245
106	3.926	42.338	34	52	166.228	6393		106	3.926	40.066	35	46	157.309	6050	10.2402								6.78472
107	3.926	42.132	35	47	165.422	6362		107	3.926	39.947	34	46	156.841	6032	9.43417								6.82104
108	3.926	42.477	36	50	166.774	6414		108	3.926	40.053	33	47	157.257	6048	10.7862								6.82669
109	3.926	41.881	37	48	164.434	6324		109	3.926	40.172	35	45	157.725	6066	8.44617								6.83061
110	3.926	42.748	35	49	167.84	6455		110	3.926	39.589	34	46	155.437	5978	11.8522								6.83548
111	3.926	42.656	36	51	167.476	6441		111	3.926	39.675	34	46	155.775	5991	11.4882								6.83548
112	3.926	42.344	32	49	166.254	6394		112	3.926	39.695	32	46	155.853	5994	10.2662								6.85661
113	3.926	42.603	35	51	167.268	6433		113	3.926	40.166	35	46	157.699	6065	11.2802								6.86179
114	3.926	42.444	34	50	166.644	6409		114	3.926	40.079	34	46	157.361	6052	10.6562								6.88261
115	3.926	41.801	35	49	164.122	6312		115	3.926	39.53	34	44	155.203	5969	8.13417								6.91245
116	3.926	41.854	33	49	164.33	6320		116	3.926	39.861	34	46	156.503	6019	8.34217								6.91348
117	3.926	42.04	35	48	165.058	6348		117	3.926	39.55	34	45	155.281	5972	9.07017								6.93069
118	3.926	42.682	36	51	167.58	6445		118	3.926	40.079	35	47	157.361	6052	11.5922								6.97634
119	3.926	42.517	36	49	166.93	6420		119	3.926	39.583	34	46	155.411	5977	10.9422								6.97704
120	3.926	43.086	36	53	169.166	6506		120	3.926	39.762	34	44	156.113	6004	13.1782								6.97984
121	3.926	42.755	36	49	167.866	6456		121	3.926	39.808	32	48	156.295	6011	11.8782								7.0323
122	3.926	42.086	36	49	165.24	6355		122	3.926	40.073	34	47	157.335	6051	9.25217								7.05434
123	3.926	43.728	38	51	171.688	6603		123	3.926	39.358	35	45	154.527	5943	15.7002								7.0584
124	3.926	42.305	35	52	166.098	6388		124	3.926	39.464	32	45	154.943	5959	10.1102								7.0601
125	3.926	44.06	38	51	172.988	6653		125	3.926	39.424	34	46	154.787	5953	17.0002								7.07533
126	3.926	42.338	36	49	166.228	6393		126	3.926	39.364	33	46	154.553	5944	10.2402								7.12045
127	3.926	41.96	36	50	164.746	6336		127	3.926	39.464	34	47	154.943	5959	8.75817								7.12179
128	3.926	42.073	37	49	165.188	6353		128	3.926	39.801	35	47	156.269	6010	9.20017								7.13869
129	3.926	41.748	37	48	163.914	6304		129	3.926	39.225	34	45	154.007	5923	7.92617								7.16812
130	3.926	43.483	36	52	170.726	6566		130	3.926	39.808	34	45	156.295	6011	14.7382								7.18671
131	3.926	42.245	36	49	165.864	6379		131	3.926	39.781	35	45	156.191	6007	9.87617								7.19461
132	3.926	41.907	35	49	164.538	6328		132	3.926	39.616	34	46	155.541	5982	8.55017								7.22548
133	3.926	42.139	34	49	165.448	6363		133	3.926	39.212	33	44	153.955	5921	9.46017								7.2403
134	3.926	42.278	37	50	165.994	6384		134	3.926	39.907	36	45	156.685	6026	10.0062		intdent cell	cell area	bg mean	CTFW			7.28904
135	3.926	43.861	37	51	172.208	6623		135	3.926	39.848	35	46	156.451	6017	16.2202		166.809	3.926	39.732	10.8208			7.29184
136	3.224	43.185	38	49	139.238	5355		136	3.224	40.508	35	47	130.606	5023	9.58269								7.3183
137	3.224	42	36	49	135.416	5208		137	3.224	40.581	34	47	130.84	5032	5.76069								7.32461
138	3.224	43.194	37	51	139.264	5356		138	3.224	40.597	34	49	130.892	5034	9.60869								7.32845
139	3.224	43.71	36	53	140.928	5420		139	3.224	40.605	35	46	130.918	5035	11.2727								7.35445
140	3.224	43.04	36	50	138.77	5337		140	3.224	40.782	36	49	131.49	5057	9.11469								7.37522
141	3.224	42.589	35	50	137.314	5281		141	3.224	40.274	36	46	129.852	4994	7.65869								7.39234
142	3.224	43.137	37	49	139.082	5349		142	3.224	39.782	35	46	128.266	4933	9.42669								7.39471
143	3.224	43.137	37	51	139.082	5349		143	3.224	40.056	34	46	129.15	4967	9.42669								7.3964
144	3.224	42.581	37	48	137.288	5280		144	3.224	39.911	35	46	128.682	4949	7.63269								7.39869
145	3.224	43.097	38	51	138.952	5344		145	3.224	39.992	34	46	128.942	4959	9.29669								7.40122
146	3.224	43.581	37	49	140.512	5404		146	3.224	40.21	35	47	129.644	4986	10.8567								7.42861
147	3.224	43.54	38	50	140.382	5399		147	3.224	40.194	35	47	129.592	4984	10.7267								7.50687
148	3.224	43.798	37	51	141.214	5431		148	3.224	40.073	33	46	129.202	4969	11.5587								7.60271
149	3.224	42.944	37	51	138.458	5325		149	3.224	39.976	35	47	128.89	4957	8.80269								7.61445
150	3.224	44.815	37	54	144.491	5557		150	3.224	39.879	33	45	128.578	4945	14.8357								7.61548
151	3.224	42.621	36	50	137.418	5285		151	3.224	40.153	35	46	129.462	4979	7.76269								7.62871
152	3.224	44.871	37	54	144.673	5564		152	3.224	40.073	34	48	129.202	4969	15.0177								7.63269
153	3.224	43.331	37	51	139.706	5373		153	3.224	40.54	35	46	130.71	5027	10.0507								7.6563
154	3.224	42.508	35	51	137.054	5271		154	3.224	40.863	37	48	131.75	5067	7.39869								7.65869
155	3.224	44.621	38	54	143.867	5533		155	3.224	40.347	35	46	130.086	5003	14.2117								7.67904
156	3.224	44.048	37	54	142.021	5462		156	3.224	40.234	35	48	129.722	4989	12.3657								7.6823
157	3.224	43.202	36	49	139.29	5357		157	3.224	40.202	33	45	129.618	4985	9.63469								7.68469
158	3.224	42.427	37	48	136.794	5261		158	3.224	40.185	35	46	129.566	4983	7.13869								7.73922
159	3.224	42.331	37	48	136.482	5249		159	3.224	40.073	34	46	129.202	4969	6.82669								7.75704
160	3.224	42.944	36	51	138.458	5325		160	3.224	39.855	35	46	128.5	4942	8.80269								7.76269
161	3.224	42.669	38	50	137.574	5291		161	3.224	40.024	36	46	129.046	4963	7.91869								7.81861
162	3.224	42.048	36	48	135.572	5214		162	3.224	40.218	35	46	129.67	4987	5.91669								7.83504
163	3.224	42.363	35	49	136.586	5253		163	3.224	39.847	33	46	128.474	4941	6.93069								7.84322
164	3.224	42.597	36	50	137.34	5282		164	3.224	40.218	35	45	129.67	4987	7.68469		intdent cell	cell area	bg mean	CTFW			7.88871
165	3.224	42.758	34	50	137.86	5302		165	3.224	40.218	35	49	129.67	4987	8.20469		139.036	3.224	40.2157	9.38089			7.8903
166	3.562	42.453	36	50	151.225	5816		166	3.562	39.445	35	45	140.512	5404	9.24887								7.8904
167	3.562	42.613	36	50	151.797	5838		167	3.562	40.095	34	46	142.827	5493	9.82087								7.89522
168	3.562	41.964	36	49	149.483	5749		168	3.562	39.511	34	46	140.746	5413	7.50687								7.91869
169	3.562	42.19	36	50	150.289	5780		169	3.562	39.65	33	45	141.24	5432	8.31287								7.92122
170	3.562	42.737	37	50	152.239	5855		170	3.562	39.715	33	47	141.475	5441	10.2629								7.92617
171	3.562	43.204	35	51	153.903	5919		171	3.562	39.883	36	46	142.073	5464	11.9269								7.92872
172	3.562	41.489	35	48	147.793	5684		172	3.562	39.898	35	46	142.125	5466	5.81687								7.95348
173	3.562	41.292	36	50	147.091	5657		173	3.562	39.796	35	45	141.761	5452	5.11487								8.03148
174	3.562	43.62	37	51	155.385	5976		174	3.562	39.752	34	49	141.605	5446	13.4089								8.0464
175	3.562	42.453	36	48	151.225	5816		175	3.562	39.883	34	44	142.073	5464	9.24887								8.05261
176	3.562	41.555	36	49	148.027	5693		176	3.562	39.672	34	45	141.318	5435	6.05087								8.09784
177	3.562	44.248	39	54	157.621	6062		177	3.562	39.898	34	47	142.125	5466	15.6449								8.0984
178	3.562	42.365	36	50	150.913	5804		178	3.562	39.394	33	45	140.33	5397	8.93687								8.12922
179	3.562	41.547	36	50	148.001	5692		179	3.562	40.015	33	45	142.541	5482	6.02487								8.13417
180	3.562	40.898	34	47	145.687	5603		180	3.562	39.832	34	47	141.891	5457	3.71087								8.17304
181	3.562	43.307	38	51	154.267	5933		181	3.562	40.131	34	46	142.957	5498	12.2909								8.20469
182	3.562	43.343	37	51	154.397	5938		182	3.562	39.788	34	47	141.735	5451	12.4209								8.21933
183	3.562	43.752	37	50	155.853	5994		183	3.562	40.27	34	47	143.451	5517	13.8769								8.2283
184	3.562	43.745	37	52	155.827	5993		184	3.562	39.715	35	47	141.475	5441	13.8509								8.2821
185	3.562	42.92	36	51	152.889	5880		185	3.562	40.088	35	46	142.801	5492	10.9129								8.29272
186	3.562	43.496	34	51	154.943	5959		186	3.562	39.839	33	47	141.917	5458	12.9669								8.31287
187	3.562	43.577	35	52	155.229	5970		187	3.562	39.635	34	46	141.188	5430	13.2529								8.32904
188	3.562	42.891	35	49	152.785	5876		188	3.562	39.438	35	46	140.486	5403	10.8089								8.34217
189	3.562	43.073	37	48	153.435	5901		189	3.562	39.569	34	45	140.954	5421	11.4589								8.35784
190	3.562	42.693	37	51	152.083	5849		190	3.562	40.051	34	47	142.671	5487	10.1069								8.39548
191	3.562	42.504	36	48	151.407	5823		191	3.562	40.248	35	46	143.373	5514	9.43087								8.4364
192	3.562	43.423	37	51	154.683	5949		192	3.562	39.613	35	44	141.11	5427	12.7069								8.44617
193	3.562	43.336	37	50	154.371	5937		193	3.562	39.752	34	46	141.605	5446	12.3949								8.45333
194	3.562	43.19	38	49	153.851	5917		194	3.562	40.255	34	48	143.399	5515	11.8749								8.49948
195	3.562	42.569	36	49	151.641	5832		195	3.562	40.029	35	46	142.593	5484	9.66487								8.50533
196	3.562	42.92	36	49	152.889	5880		196	3.562	39.854	34	46	141.969	5460	10.9129								8.5143
197	3.562	42.409	36	49	151.069	5810		197	3.562	40.109	36	45	142.879	5495	9.09287								8.55017
198	3.562	41.197	36	48	146.753	5644		198	3.562	39.679	34	48	141.344	5436	4.77687								8.5664
199	3.562	42.453	35	51	151.225	5816		199	3.562	40.664	36	46	144.855	5571	9.24887		intdent cell	cell area	bg mean	CTFW			8.58333
200	3.562	41.591	35	47	148.157	5698		200	3.562	39.883	34	47	142.073	5464	6.18087		151.955	3.562	39.8585	9.9791			8.62845
201	3.224	42.347	36	48	136.534	5251		201	3.224	40.5	36	47	130.58	5022	7.35445								8.68733
202	3.224	42.274	37	48	136.3	5242		202	3.224	39.766	34	48	128.214	4931	7.12045								8.69304
203	3.224	42.089	36	48	135.702	5219		203	3.224	40.016	35	45	129.02	4962	6.52245								8.71934
204	3.224	42.742	37	49	137.808	5300		204	3.224	40.024	34	49	129.046	4963	8.62845								8.7483
205	3.224	42.339	37	49	136.508	5250		205	3.224	40.274	35	46	129.852	4994	7.32845								8.7501
206	3.224	43.758	38	52	141.084	5426		206	3.224	40.331	35	46	130.034	5001	11.9044								8.75322
207	3.224	42.169	37	49	135.962	5229		207	3.224	39.895	33	45	128.63	4947	6.78245								8.75817
208	3.224	41.734	36	47	134.558	5175		208	3.224	40.387	35	47	130.216	5008	5.37845								8.8004
209	3.224	42.048	37	48	135.572	5214		209	3.224	39.573	33	46	127.59	4907	6.39245								8.80269
210	3.224	41.524	35	49	133.882	5149		210	3.224	39.911	32	46	128.682	4949	4.70245								8.80269
211	3.224	41.944	36	48	135.234	5201		211	3.224	40.121	35	47	129.358	4975	6.05445								8.82304
212	3.224	43.032	35	48	138.744	5336		212	3.224	40.234	35	47	129.722	4989	9.56445								8.82471
213	3.224	42.21	37	47	136.092	5234		213	3.224	40.04	35	47	129.098	4965	6.91245								8.87811
214	3.224	42.427	35	48	136.794	5261		214	3.224	40.073	33	46	129.202	4969	7.61445								8.92871
215	3.224	41.839	36	49	134.896	5188		215	3.224	40.169	35	47	129.514	4981	5.71645								8.93687
216	3.224	41.573	36	47	134.038	5155		216	3.224	39.871	36	46	128.552	4944	4.85845								8.9563
217	3.224	41.387	37	47	133.44	5132		217	3.224	40.282	35	47	129.878	4995	4.26045								9.00784
218	3.224	41.75	34	48	134.61	5177		218	3.224	39.976	34	48	128.89	4957	5.43045								9.0083
219	3.224	41.702	36	47	134.454	5171		219	3.224	40.121	35	46	129.358	4975	5.27445		intdent cell	cell area	bg mean	CTFW			9.04672
220	3.224	41.758	37	49	134.636	5178		220	3.224	39.798	33	45	128.318	4935	5.45645		135.842	3.224	40.0681	6.66285			9.07017
221	3.224	41.984	35	50	135.364	5206		221	3.224	39.653	33	44	127.85	4917	6.44672								9.07733
222	3.224	41.766	36	50	134.662	5179		222	3.224	40.21	35	55	129.644	4986	5.74472								9.09287
223	3.224	42	35	48	135.416	5208		223	3.224	40.105	35	46	129.306	4973	6.49872								9.1123
224	3.224	42.089	36	48	135.702	5219		224	3.224	40.355	34	48	130.112	5004	6.78472								9.11469
225	3.224	41.992	37	48	135.39	5207		225	3.224	39.815	34	47	128.37	4937	6.47272								9.13671
226	3.224	41.161	35	47	132.712	5104		226	3.224	40.266	35	46	129.826	4993	3.79472								9.1383
227	3.224	41.395	35	48	133.466	5133		227	3.224	39.75	35	44	128.162	4929	4.54872								9.16104
228	3.224	41.5	34	47	133.804	5146		228	3.224	39.903	36	48	128.656	4948	4.88672								9.17548
229	3.224	42.556	34	49	137.21	5277		229	3.224	40.194	34	47	129.592	4984	8.29272								9.20017
230	3.224	43.161	36	49	139.16	5352		230	3.224	40.242	33	46	129.748	4990	10.2427								9.24887
231	3.224	42.444	36	49	136.846	5263		231	3.224	40.073	34	47	129.202	4969	7.92872								9.24887
232	3.224	42.79	37	49	137.964	5306		232	3.224	39.677	34	45	127.928	4920	9.04672								9.24887
233	3.224	41.734	35	49	134.558	5175		233	3.224	39.774	33	45	128.24	4932	5.64072								9.25217
234	3.224	41.645	36	50	134.272	5164		234	3.224	40.339	34	46	130.06	5002	5.35472								9.26504
235	3.224	41.548	36	47	133.96	5152		235	3.224	39.637	34	46	127.798	4915	5.04272								9.28533
236	3.224	41.185	35	49	132.79	5107		236	3.224	40.129	34	47	129.384	4976	3.87272								9.29669
237	3.224	41.806	35	49	134.792	5184		237	3.224	40.048	36	48	129.124	4966	5.87472								9.42669
238	3.224	41.282	35	49	133.102	5119		238	3.224	39.815	34	46	128.37	4937	4.18472								9.42669
239	3.224	41.774	36	48	134.688	5180		239	3.224	40	35	47	128.968	4960	5.77072		intdent cell	cell area	bg mean	CTFW			9.43087
240	3.224	41.952	36	48	135.26	5202		240	3.224	39.75	33	48	128.162	4929	6.34272		135.056	3.224	39.9867	6.13862			9.43417
241	7.124	42.653	36	52	303.88	11687		241	7.124	40.507	34	47	288.591	11099	16.9901								9.44984
242	7.124	41.828	34	49	298.004	11461		242	7.124	40.296	34	47	287.083	11041	11.1141								9.46017
243	7.124	42.861	36	52	305.362	11744		243	7.124	40.566	35	47	289.007	11115	18.4721								9.46733
244	7.124	42.325	36	50	301.54	11597		244	7.124	40.077	33	48	285.523	10981	14.6501								9.52671
245	7.124	41.828	35	49	298.004	11461		245	7.124	39.96	31	47	284.691	10949	11.1141								9.56445
246	7.124	42.095	34	49	299.902	11534		246	7.124	39.847	33	47	283.885	10918	13.0121								9.58269
247	7.124	41.803	35	51	297.822	11454		247	7.124	40.464	33	47	288.279	11087	10.9321								9.60869
248	7.124	41.766	36	50	297.562	11444		248	7.124	40.504	35	48	288.565	11098	10.6721								9.63469
249	7.124	42.142	36	50	300.24	11547		249	7.124	40.533	35	46	288.773	11106	13.3501								9.65784
250	7.124	42.051	36	50	299.59	11522		250	7.124	40.861	35	47	291.113	11196	12.7001								9.6601
251	7.124	42.938	33	50	305.908	11765		251	7.124	39.847	32	46	283.885	10918	19.0181								9.66487
252	7.124	42.493	35	50	302.736	11643		252	7.124	39.92	34	46	207.596	7984	15.8461								9.70984
253	7.124	42.46	34	50	302.502	11634		253	7.124	39.876	32	54	284.093	10926	15.6121								9.70984
254	7.124	43.62	35	53	310.771	11952		254	7.124	40.142	33	46	285.991	10999	23.8811								9.8161
255	7.124	43.46	34	53	309.627	11908		255	7.124	40.354	35	47	287.499	11057	22.7371								9.82087
256	7.124	43.657	37	52	311.031	11962		256	7.124	40.628	34	47	289.449	11132	24.1411								9.87617
257	7.124	42.296	36	50	301.332	11589		257	7.124	40.595	35	49	289.215	11123	14.4421								9.88333
258	7.124	44.35	38	52	315.971	12152		258	7.124	40.328	35	46	287.317	11050	29.0811								9.88904
259	7.124	42.245	36	49	300.968	11575		259	7.124	39.971	33	46	284.769	10952	14.0781		intdent cell	cell area	bg mean	CTFW			9.8924
260	7.124	41.515	33	49	295.768	11375		260	7.124	40.142	34	46	285.991	10999	8.87811		302.926	7.124	40.2709	16.0361			9.91504
261	4.992	42.099	35	49	210.171	8083		261	4.992	40.625	34	48	202.812	7800	7.22548								9.94104
262	4.992	41.828	36	49	208.819	8031		262	4.992	40.661	35	47	202.994	7807	5.87348								9.9704
263	4.992	42.177	34	50	210.561	8098		263	4.992	40.552	34	47	202.448	7786	7.61548								9.97522
264	4.992	42.354	36	49	211.445	8132		264	4.992	40.849	34	46	203.93	7843	8.49948								9.99584
265	4.992	43.547	36	54	217.399	8361		265	4.992	40.693	33	47	203.15	7813	14.4535								10.0062
266	4.992	42.245	37	50	210.899	8111		266	4.992	40.786	33	47	203.618	7831	7.95348								10.019
267	4.992	41.922	36	49	209.287	8049		267	4.992	40.641	34	48	202.89	7803	6.34148								10.0467
268	4.992	42.005	35	48	209.703	8065		268	4.992	41.25	35	47	205.932	7920	6.75748								10.0483
269	4.992	42.844	36	50	213.889	8226		269	4.992	40.333	34	46	201.356	7744	10.9435								10.0501
270	4.992	42.26	37	51	210.977	8114		270	4.992	40.349	34	48	201.434	7747	8.03148								10.0507
271	4.992	42	37	50	209.677	8064		271	4.992	40.583	35	47	202.604	7792	6.73148								10.1069
272	4.992	42.333	36	49	211.341	8128		272	4.992	40.339	34	47	201.382	7745	8.39548								10.1102
273	4.992	42.766	37	50	213.499	8211		273	4.992	40.375	35	46	201.564	7752	10.5535								10.1832
274	4.992	42.833	35	49	213.837	8224		274	4.992	40.984	36	47	204.606	7869	10.8915								10.2027
275	4.992	42.021	35	49	209.781	8068		275	4.992	40.729	33	47	203.332	7820	6.83548								10.2402
276	4.992	42.49	36	49	212.121	8158		276	4.992	40.391	35	47	201.642	7755	9.17548								10.2402
277	4.992	42.036	36	50	209.859	8071		277	4.992	40.76	34	50	203.488	7826	6.91348								10.2427
278	4.992	42.021	35	49	209.781	8068		278	4.992	40.589	34	46	202.63	7793	6.83548								10.2563
279	4.992	41.781	36	48	208.585	8022		279	4.992	40.672	34	47	203.046	7809	5.63948		intdent cell	cell area	bg mean	CTFW			10.2581
280	4.992	41.724	36	47	208.299	8011		280	4.992	40.922	36	47	204.294	7857	5.35348		210.996	4.992	40.6542	8.05098			10.2629
281	4.992	42.125	35	50	210.301	8088		281	4.992	41.115	34	47	205.256	7894	6.97984								10.2662
282	4.992	42.401	35	50	211.679	8141		282	4.992	40.859	35	46	203.982	7845	8.35784								10.2823
283	4.992	42.661	37	50	212.979	8191		283	4.992	40.615	35	48	202.76	7798	9.65784								10.3083
284	4.992	42.849	37	50	213.915	8227		284	4.992	40.885	34	47	204.112	7850	10.5938								10.3392
285	4.992	42.349	35	49	211.419	8131		285	4.992	40.922	35	47	204.294	7857	8.09784								10.5472
286	4.992	42.672	36	50	213.031	8193		286	4.992	41.234	35	48	205.854	7917	9.70984								10.5535
287	4.992	44.922	38	54	224.263	8625		287	4.992	40.375	34	48	201.564	7752	20.9418								10.5684
288	4.992	43.297	38	49	216.151	8313		288	4.992	40.37	35	52	201.538	7751	12.8298								10.5938
289	4.992	42.943	35	49	214.383	8245		289	4.992	40.599	36	47	202.682	7795	11.0618								10.6562
290	4.992	42.188	36	48	210.613	8100		290	4.992	40.422	35	46	201.798	7761	7.29184								10.6721
291	4.992	42.531	35	49	212.329	8166		291	4.992	40.854	34	48	203.956	7844	9.00784								10.7267
292	4.992	41.911	36	48	209.235	8047		292	4.992	41.026	35	48	204.814	7877	5.91384								10.7862
293	4.992	42.974	36	50	214.539	8251		293	4.992	41.016	35	48	204.762	7875	11.2178								10.8089
294	4.992	42.62	35	51	212.771	8183		294	4.992	40.724	35	48	203.306	7819	9.44984								10.8267
295	4.992	42.729	36	50	213.317	8204		295	4.992	40.557	35	46	202.474	7787	9.99584								10.8553
296	4.992	42.672	35	51	213.031	8193		296	4.992	40.578	35	46	202.578	7791	9.70984								10.8567
297	4.992	42.969	35	53	214.513	8250		297	4.992	40.745	35	47	203.41	7823	11.1918								10.8787
298	4.992	43.599	37	50	217.659	8371		298	4.992	40.578	35	46	202.578	7791	14.3378								10.8915
299	4.992	43.094	35	51	215.137	8274		299	4.992	40.453	34	47	201.954	7767	11.8158		intdent cell	cell area	bg mean	CTFW			10.9073
300	4.992	43.005	36	49	214.695	8257		300	4.992	40.661	35	51	202.994	7807	11.3738		213.798	4.992	40.7294	10.4768			10.9129
301	4.264	42.89	37	51	182.895	7034		301	4.264	40.604	35	47	173.144	6659	9.9704								10.9129
302	4.264	42.128	34	48	179.645	6909		302	4.264	40.439	35	46	172.442	6632	6.7204								10.9307
303	4.264	42.561	37	51	181.491	6980		303	4.264	40.835	34	46	174.132	6697	8.5664								10.9321
304	4.264	42.287	36	49	180.321	6935		304	4.264	40.5	34	46	172.702	6642	7.3964								10.9372
305	4.264	42.14	36	49	179.697	6911		305	4.264	41.128	35	48	175.381	6745	6.7724								10.9422
306	4.264	42.439	36	49	180.971	6960		306	4.264	40.646	35	47	173.326	6666	8.0464								10.9435
307	4.264	42.53	36	51	181.361	6975		307	4.264	40.293	33	47	171.818	6608	8.4364								11.0113
308	4.264	43.945	38	54	187.393	7207		308	4.264	40.823	33	47	174.08	6695	14.4684								11.0607
309	4.264	42.616	37	52	181.725	6989		309	4.264	40.774	36	47	173.872	6687	8.8004								11.0618
310	4.264	42.402	36	52	180.815	6954		310	4.264	40.756	36	47	173.794	6684	7.8904								11.0633
311	4.264	42.451	36	51	181.023	6962		311	4.264	40.616	35	47	173.196	6661	8.0984								11.1141
312	4.264	43.646	37	53	186.119	7158		312	4.264	40.311	35	46	171.896	6611	13.1944								11.1141
313	4.264	42.207	35	48	179.983	6922		313	4.264	39.896	35	47	170.128	6543	7.0584								11.1907
314	4.264	41.341	35	48	176.291	6780		314	4.264	40.378	35	46	150.133	5774	3.3664								11.1918
315	4.264	43.03	38	54	183.493	7057		315	4.264	40.201	34	46	171.428	6593	10.5684								11.2178
316	4.264	43.823	37	50	186.873	7187		316	4.264	40.537	34	49	172.858	6648	13.9484								11.2193
317	4.264	42.872	35	49	182.817	7031		317	4.264	40.549	34	49	172.91	6650	9.8924								11.2727
318	4.264	43.293	38	49	184.611	7100		318	4.264	40.482	34	48	172.624	6639	11.6864								11.2802
319	4.264	43.439	37	50	185.235	7124		319	4.264	40.896	35	46	174.392	6707	12.3104		intdent cell	cell area	bg mean	CTFW			11.3738
320	4.264	42	36	48	179.099	6888		320	4.264	40.427	36	46	172.39	6630	6.1744		182.093	4.264	40.5545	9.1683			11.4312
321	5.928	41.75	35	47	247.509	9519		321	5.928	40.689	34	48	241.216	9277	7.84322								11.4589
322	5.928	43.123	36	51	255.647	9832		322	5.928	40.382	34	47	239.396	9207	15.9812								11.4882
323	5.928	43.075	35	52	255.361	9821		323	5.928	40.281	34	48	238.798	9184	15.6952								11.4963
324	5.928	41.759	36	50	247.561	9521		324	5.928	40.759	35	47	241.633	9293	7.89522								11.5587
325	5.928	41.763	35	48	247.587	9522		325	5.928	39.943	33	46	236.796	9107	7.92122								11.5841
326	5.928	41.307	35	48	244.883	9418		326	5.928	40.452	34	47	239.812	9223	5.21722								11.5922
327	5.928	43.956	36	56	260.588	10022		327	5.928	40.544	35	47	240.358	9244	20.9222								11.6864
328	5.928	41.675	36	49	247.067	9502		328	5.928	40.557	34	47	240.436	9247	7.40122								11.735
329	5.928	42.171	35	50	250.005	9615		329	5.928	40.583	33	50	240.592	9253	10.3392								11.8158
330	5.928	42.206	36	49	250.213	9623		330	5.928	40.311	33	48	238.98	9191	10.5472								11.8522
331	5.928	42.11	35	50	249.641	9601		331	5.928	40.518	34	46	240.202	9238	9.97522								11.8749
332	5.928	42.272	36	49	250.603	9638		332	5.928	40.864	34	49	242.257	9317	10.9372								11.8782
333	5.928	42.355	36	51	251.097	9657		333	5.928	40.404	35	48	239.526	9212	11.4312								11.9044
334	5.928	42.702	35	51	253.151	9736		334	5.928	40.325	35	47	239.058	9194	13.4852								11.9269
335	5.928	41.904	36	48	248.419	9554		335	5.928	40.425	33	48	239.656	9217	8.75322								12.0781
336	5.928	41.504	36	51	246.053	9463		336	5.928	40.439	35	47	239.734	9220	6.38722								12.1527
337	5.928	41.798	35	48	247.795	9530		337	5.928	40.333	33	47	239.11	9196	8.12922								12.2047
338	5.928	42.145	37	51	249.849	9609		338	5.928	40.329	33	46	239.084	9195	10.1832								12.2909
339	5.928	41.732	36	49	247.405	9515		339	5.928	40.083	35	47	237.628	9139	7.73922		intdent cell	cell area	bg mean	CTFW			12.3104
340	5.928	41.671	36	49	247.041	9501		340	5.928	40.368	34	47	239.318	9204	7.37522		249.874	5.928	40.4294	10.208			12.3633
341	6.968	41.604	34	49	289.917	11150		341	6.968	40.007	34	47	278.789	10722	12.0781								12.3657
342	6.968	42.019	34	52	292.804	11261		342	6.968	39.843	33	46	277.645	10678	14.9651								12.3949
343	6.968	41.772	34	48	291.087	11195		343	6.968	40.123	34	46	279.595	10753	13.2481								12.4161
344	6.968	40.791	34	48	284.249	10932		344	6.968	40.06	34	47	279.153	10736	6.4101								12.4209
345	6.968	41.127	33	49	286.589	11022		345	6.968	39.877	33	46	277.879	10687	8.7501								12.7001
346	6.968	40.597	35	46	282.897	10880		346	6.968	39.963	34	46	278.477	10710	5.0581								12.7069
347	6.968	41.06	34	47	286.121	11004		347	6.968	39.526	34	48	275.435	10593	8.2821								12.8298
348	6.968	40.884	36	48	284.899	10957		348	6.968	39.526	34	46	275.435	10593	7.0601								12.9669
349	6.968	40.799	34	47	284.301	10934		349	6.968	39.828	33	46	277.541	10674	6.4621								13.0121
350	6.968	40.761	35	50	284.041	10924		350	6.968	39.459	33	46	274.967	10575	6.2021								13.0141
351	6.968	40.735	34	48	283.859	10917		351	6.968	39.646	32	47	276.267	10625	6.0201								13.0563
352	6.968	41.257	33	48	287.499	11057		352	6.968	39.668	34	46	276.423	10631	9.6601								13.1782
353	6.968	41.343	31	49	288.097	11080		353	6.968	39.668	35	46	276.423	10631	10.2581								13.1944
354	6.968	41.313	35	51	287.889	11072		354	6.968	40.164	34	48	279.881	10764	10.0501								13.2481
355	6.968	40.414	34	47	281.623	10831		355	6.968	40.034	33	47	278.971	10729	3.7841								13.2529
356	6.968	41.534	35	49	289.423	11131		356	6.968	39.612	32	46	276.033	10616	11.5841								13.3501
357	6.968	41.28	35	49	287.655	11063		357	6.968	40.112	35	47	279.517	10750	9.8161								13.4089
358	6.968	42.44	36	51	295.742	11374		358	6.968	39.862	34	46	277.775	10683	17.9031								13.4852
359	6.968	41.653	35	50	290.255	11163		359	6.968	40.284	35	46	280.713	10796	12.4161		intdent cell	cell area	bg mean	CTFW			13.4983
360	6.968	41.739	35	50	290.853	11186		360	6.968	40.209	32	47	280.193	10776	13.0141		287.49	6.968	39.8736	9.6511			13.4983
361	6.864	41.121	35	47	282.273	10856		361	6.864	39.231	33	46	269.298	10357	8.32904								13.8193
362	6.864	41.193	34	48	282.767	10875		362	6.864	39.489	33	46	271.066	10425	8.82304								13.8509
363	6.864	40.902	35	47	280.765	10798		363	6.864	39.875	33	45	273.718	10527	6.82104								13.8769
364	6.864	40.97	33	48	281.233	10816		364	6.864	39.898	34	46	273.874	10533	7.28904								13.9484
365	6.864	41.038	36	47	281.701	10834		365	6.864	39.864	34	48	273.64	10524	7.75704								14.0781
366	6.864	41.367	34	51	283.963	10921		366	6.864	40.087	33	48	275.175	10583	10.019								14.2117
367	6.864	41.027	35	48	281.623	10831		367	6.864	40.174	33	46	275.773	10606	7.67904								14.3378
368	6.864	41.174	35	48	282.637	10870		368	6.864	40	34	46	274.577	10560	8.69304								14.4421
369	6.864	41.352	35	47	283.859	10917		369	6.864	39.47	33	46	270.936	10420	9.91504								14.4535
370	6.864	40.814	34	47	280.167	10775		370	6.864	39.826	35	46	273.38	10514	6.22304								14.4684
371	6.864	41.242	36	48	283.105	10888		371	6.864	39.913	32	46	273.978	10537	9.16104								14.5903
372	6.864	40.814	34	47	280.167	10775		372	6.864	40.125	34	47	275.435	10593	6.22304								14.6501
373	6.864	41.098	35	48	282.117	10850		373	6.864	40.348	32	46	276.969	10652	8.17304								14.7382
374	6.864	41.049	34	48	281.779	10837		374	6.864	40.159	34	52	275.669	10602	7.83504								14.8357
375	6.864	41.348	33	48	283.833	10916		375	6.864	39.814	33	46	273.302	10511	9.88904								14.8827
376	6.864	40.924	34	48	280.921	10804		376	6.864	39.898	35	47	273.874	10533	6.97704								14.9651
377	6.864	41.258	35	47	283.209	10892		377	6.864	39.549	34	46	271.482	10441	9.26504								15.0177
378	6.864	40.841	35	48	280.349	10782		378	6.864	40.193	33	45	275.903	10611	6.40504								15.1883
379	6.864	41.356	34	48	283.885	10918		379	6.864	40.125	34	47	275.435	10593	9.94104		intdent cell	cell area	bg mean	CTFW			15.6121
380	6.864	41.617	34	48	285.679	10987		380	6.864	40.167	35	46	275.721	10604	11.735		282.302	6.864	39.9102	8.35764			15.6303
381	6.63	40.424	34	48	268.024	10308		381	6.63	39.502	34	46	261.914	10073	4.91179								15.6449
382	6.63	40.255	35	47	266.906	10265		382	6.63	39.725	33	46	263.396	10130	3.79379								15.6952
383	6.63	40.38	34	49	267.738	10297		383	6.63	39.569	34	45	262.356	10090	4.62579								15.7002
384	6.63	40.024	35	48	265.372	10206		384	6.63	39.675	34	45	263.058	10117	2.25979								15.8461
385	6.63	40.404	34	47	267.894	10303		385	6.63	39.906	33	48	264.592	10176	4.78179								15.9163
386	6.63	40.243	33	49	266.828	10262		386	6.63	39.741	33	46	263.5	10134	3.71579								15.9812
387	6.63	39.796	33	46	263.864	10148		387	6.63	39.973	32	47	265.034	10193	0.751787								16.2202
388	6.63	40.757	34	48	270.234	10393		388	6.63	39.933	34	46	264.774	10183	7.12179								16.8263
389	6.63	40.718	35	47	269.974	10383		389	6.63	39.294	34	47	260.536	10020	6.86179		intdent cell	cell area	bg mean	CTFW			16.9303
390	6.63	40.412	35	47	267.946	10305		390	6.63	39.533	34	46	262.122	10081	4.83379		267.478	6.63	39.6851	4.36579			16.9901
391	6.63	39.502	34	46	261.914	10073		391	5.928	40.461	36	47	239.864	9225	-6.14751								17.0002
392	6.63	39.725	33	46	263.396	10130		392	5.928	40.478	35	47	239.968	9229	-4.66551								17.9031
393	6.63	39.569	34	45	262.356	10090		393	5.928	40.535	34	48	240.306	9242	-5.70551								18.4721
394	6.63	39.675	34	45	263.058	10117		394	5.928	40.377	34	48	239.37	9206	-5.00351								19.0181
395	6.63	39.906	33	48	264.592	10176		395	5.928	41.009	34	139	243.115	9350	-3.46951								20.9222
396	6.63	39.741	33	46	263.5	10134		396	5.928	40.329	34	49	239.084	9195	-4.56151								20.9418
397	6.63	39.973	32	47	265.034	10193		397	5.928	40.206	34	46	238.356	9167	-3.02751								22.7371
398	6.63	39.933	34	46	264.774	10183		398	5.928	40.237	34	47	238.538	9174	-3.28751								23.8811
399	6.63	39.294	34	47	260.536	10020		399	5.928	40.601	33	48	240.696	9257	-7.52551		intdent cell	cell area	bg mean	CTFW			24.1411
400	6.63	39.533	34	46	262.122	10081		400	5.928	40.083	34	48	237.628	9139	-5.93951		263.128	6.63	40.4316	-4.93331			29.0811

## Sheet: Fig. 2 c
h2b-promoter	Trap								Backround
	cell area	cell mean	min	max	intdent cell	RawIntDen	CTCF		cell area	cell mean	min	max	intdent cell	RawIntDen	CTCF		intdent cell	cell area	bg mean	CTFW
	4.71063				355.199				4.71063	57.7425							355.199	4.71063	57.7425	83.1963			CTCF			excluded
1	8.581	54.8	46	65	470.212	18084		1	8.581	47.955	42	55	411.475	15825	59.5139								17.1003
2	8.581	53.582	45	68	459.76	17682		2	8.581	47.103	40	55	404.168	15544	49.0619								20.9223
3	8.581	54.573	45	67	468.262	18009		3	8.581	47.539	40	55	407.913	15688	57.5639								21.6243
4	8.581	57.27	45	69	491.404	18899		4	8.581	47.315	40	56	405.988	15614	80.7059								23.2103
5	8.581	55.27	46	68	474.242	18239		5	8.581	47.812	41	55	410.253	15778	63.5439								25.2383
6	8.581	53.042	44	63	455.131	17504		6	8.581	48.079	41	57	412.541	15866	44.4329								28.809
7	8.581	52.294	41	63	448.709	17257		7	8.581	47.945	42	56	411.397	15822	38.0109								29.4179
8	8.581	51.652	43	59	443.197	17045		8	8.581	47.864	40	57	410.695	15795	32.4989								31.1413
9	8.581	54.185	45	66	464.934	17881		9	8.581	48.082	41	54	412.567	15867	54.2359								32.2333
10	8.581	53.352	44	64	457.784	17606		10	8.581	47.47	40	54	407.314	15665	47.0859								32.4989
11	8.581	54.679	46	66	469.172	18044		11	8.581	47.712	41	56	409.395	15745	58.4739								32.5056
12	8.581	58.818	48	71	504.69	19410		12	8.581	47.273	40	54	405.624	15600	93.9919								32.683
13	8.581	60.624	49	74	520.187	20006		13	8.581	47.109	40	54	404.22	15546	109.489								33.5253
14	8.581	61.77	48	80	530.016	20384		14	8.581	46.752	40	55	401.152	15428	119.318								34.2873
15	8.581	56.518	46	68	484.955	18651		15	8.581	46.788	40	57	401.464	15440	74.2569								34.7553
16	8.581	52.63	43	62	451.595	17368		16	8.581	47.124	40	54	404.35	15551	40.8969								36.661
17	8.581	65.033	51	78	558.02	21461		17	8.581	47.333	40	54	406.144	15620	147.322								37.1866
18	8.581	63.418	51	78	544.161	20928		18	8.581	47.273	41	54	405.624	15600	133.463								37.311
19	8.581	62.955	52	78	540.182	20775		19	8.581	47.833	41	56	410.435	15785	129.484								37.8206
20	8.581	61.858	48	78	530.77	20413		20	8.581	48.491	41	55	416.077	16002	120.072								38.0109
21	8.581	64.667	50	78	554.873	21340		21	8.581	48.148	41	56	413.139	15889	144.175								38.2133
22	8.581	63.642	45	78	546.085	21002		22	8.581	48.476	41	56	415.947	15997	135.387								39.7086
23	8.581	63.897	48	78	548.269	21086		23	8.581	48.748	42	56	418.287	16087	137.571								40.7019
24	8.581	61.136	51	73	524.582	20175		24	8.581	49.133	40	58	421.589	16214	113.884								40.8969
25	8.581	57.264	47	68	491.352	18897		25	8.581	49.515	41	58	424.866	16340	80.6539								41.0139
26	8.581	55.536	46	65	476.531	18327		26	8.581	49.452	42	57	424.319	16319	65.8329								42.3446
27	8.581	63.297	51	77	543.121	20888		27	8.581	47.915	40	56	411.137	15812	132.423								42.6566
28	8.581	63.209	50	77	542.367	20859		28	8.581	47.655	41	55	408.901	15726	131.669								43.3326
29	8.581	58.182	49	71	499.23	19200		29	8.581	47.394	40	55	406.664	15640	88.5319		intdent cell	cell area	bg mean	CTFW			43.551
30	8.581	59.067	51	69	506.822	19492		30	8.581	48.552	41	58	416.597	16022	96.1239		500.021	8.581	47.8613	89.3224			44.1412
31	3.536	75.956	64	90	268.596	10330		31	3.536	61.846	58	68	218.699	8411	65.3773								44.3925
32	3.536	81.89	68	96	289.579	11137		32	3.536	57.463	54	63	203.202	7815	86.3603								44.4329
33	3.536	83.412	68	100	294.962	11344		33	3.536	59.816	56	66	211.523	8135	91.7433								44.6005
34	3.536	79.559	69	93	281.337	10820		34	3.536	61.934	58	68	219.011	8423	78.1183								44.8889
35	3.536	72.507	65	85	256.401	9861		35	3.536	57.199	54	61	202.266	7779	53.1823								44.9929
36	3.536	84.338	71	100	298.238	11470		36	3.536	55.684	52	61	196.91	7573	95.0193								45.1823
37	3.536	79.39	67	93	280.739	10797		37	3.536	57.088	54	62	201.876	7764	77.5203								45.19
38	3.536	81.118	67	96	286.849	11032		38	3.536	63	58	69	222.781	8568	83.6303								45.2072
39	3.536	78.368	67	88	277.125	10658		39	3.536	56.559	52	61	200.004	7692	73.9063								45.7729
40	3.536	83.838	69	102	296.47	11402		40	3.536	55.191	52	59	195.168	7506	93.2513								45.7989
41	3.536	88.581	77	98	313.241	12047		41	3.536	59.868	55	65	211.705	8142	110.022								45.9809
42	3.536	110.037	86	130	389.113	14965		42	3.536	56.184	52	61	198.678	7641	185.894								46.4205
43	3.536	82.794	65	103	292.778	11260		43	3.536	56.397	53	60	199.432	7670	89.5593								46.5863
44	3.536	86.441	75	102	305.674	11756		44	3.536	58.294	55	63	206.14	7928	102.455								46.6829
45	3.536	80.066	70	94	283.131	10889		45	3.536	60.5	57	65	213.941	8228	79.9123								47.0859
46	3.536	87.676	69	103	310.043	11924		46	3.536	56.662	53	60	200.368	7706	106.824								47.452
47	3.536	102.162	86	112	361.266	13894		47	3.536	56.441	53	61	199.588	7676	158.047								47.4952
48	3.536	96.669	79	122	341.843	13147		48	3.536	56.507	53	60	199.822	7685	138.624								47.6189
49	3.536	88.426	76	103	312.695	12026		49	3.536	57.478	54	64	203.254	7817	109.476								47.946
50	3.536	81.485	73	92	288.149	11082		50	3.536	58.419	55	65	206.582	7945	84.9303								48.0163
51	3.536	76.059	68	87	268.96	10344		51	3.536	57.287	52	63	202.578	7791	65.7413								48.9523
52	3.536	95.412	84	110	337.396	12976		52	3.536	57.022	53	61	201.642	7755	134.177								49.0619
53	3.536	79.449	70	89	280.947	10805		53	3.536	56.816	53	64	200.914	7727	77.7283								49.4365
54	3.536	103.824	90	117	367.142	14120		54	3.536	54.706	51	60	193.452	7440	163.923								49.5423
55	3.536	83.478	71	95	295.196	11353		55	3.536	54.713	52	59	193.478	7441	91.9773								49.61
56	3.536	93.059	74	110	329.076	12656		56	3.536	54.787	51	60	193.738	7451	125.857								49.9565
57	3.536	94.993	83	111	335.914	12919		57	3.536	55.375	52	60	195.818	7531	132.695								50
58	3.536	71.478	63	84	252.761	9721		58	3.536	56.397	53	60	199.432	7670	49.5423								50.0369
59	3.536	89.691	68	113	317.167	12198		59	3.536	57.956	54	63	204.944	7882	113.948								50.0955
60	3.536	75.397	64	88	266.62	10254		60	3.536	61.868	58	69	218.777	8414	63.4013								50.1995
61	3.536	66.949	60	73	236.744	9105		61	3.536	63.015	59	67	222.833	8570	33.5253								50.4466
62	3.536	75.735	62	90	267.816	10300		62	3.536	62.904	58	69	222.443	8555	64.5973								51.1596
63	3.536	79.426	69	92	280.869	10802		63	3.536	56.596	53	62	200.134	7697	77.6503								51.2143
64	3.536	76.507	65	90	270.546	10405		64	3.536	55.559	52	61	196.468	7556	67.3273								51.274
65	3.536	74.809	63	90	264.54	10174		65	3.536	54.912	51	59	194.18	7468	61.3213								51.3605
66	3.536	75.75	63	88	267.868	10302		66	3.536	55.816	51	61	197.378	7591	64.6493								52.496
67	3.536	73.441	65	85	259.704	9988		67	3.536	54.831	52	60	193.894	7457	56.4853								52.6889
68	3.536	93.89	80	112	332.014	12769		68	3.536	54.779	51	62	193.712	7450	128.795								52.9906
69	3.536	85.706	74	95	303.074	11656		69	3.536	54.985	51	63	194.44	7478	99.8553		intdent cell	cell area	bg mean	CTFW			53.0789
70	3.536	93.669	78	104	331.234	12739		70	3.536	56	52	62	198.028	7616	128.015		297.345	3.536	57.4714	94.1267			53.094
71	6.656	67.207	61	78	447.357	17205		71	6.656	59.32	56	64	394.86	15186	50.1995								53.1823
72	6.656	69.148	62	78	460.28	17702		72	6.656	58.902	55	64	392.078	15079	63.1225								53.3026
73	6.656	71.449	63	85	475.595	18291		73	6.656	61.004	58	66	406.066	15617	78.4375								53.6323
74	6.656	68.816	63	80	458.07	17617		74	6.656	58.34	54	64	388.333	14935	60.9125								53.7236
75	6.656	70.383	63	82	468.496	18018		75	6.656	58.41	54	63	388.801	14953	71.3385								53.9006
76	6.656	70.793	62	82	471.226	18123		76	6.656	57.5	53	64	382.743	14720	74.0685								54.2359
77	6.656	73.242	66	82	487.529	18750		77	6.656	62.047	59	68	413.009	15884	90.3715								54.3603
78	6.656	68.66	63	75	457.029	17577		78	6.656	61.938	57	71	412.281	15856	59.8715								54.8185
79	6.656	75.289	65	84	501.154	19274		79	6.656	61.762	58	68	411.111	15811	103.996								54.966
80	6.656	74.434	68	87	495.46	19055		80	6.656	59.555	56	64	396.42	15246	98.3025								55.1045
81	6.656	70.539	63	80	469.536	18058		81	6.656	59.332	56	66	394.938	15189	72.3785								55.2569
82	6.656	69.973	61	82	465.766	17913		82	6.656	59.309	55	66	394.782	15183	68.6085								55.2576
83	6.656	71.723	62	84	477.415	18361		83	6.656	58.863	55	66	391.818	15069	80.2575								55.2695
84	6.656	69.73	62	79	464.154	17851		84	6.656	58.234	55	63	387.631	14908	66.9965								55.3409
85	6.656	68.586	61	78	456.535	17558		85	6.656	58.387	55	63	388.645	14947	59.3775								55.3456
86	6.656	67.969	60	76	452.427	17400		86	6.656	58.66	55	65	390.465	15017	55.2695								55.6009
87	6.656	67.191	60	75	447.253	17201		87	6.656	60.242	57	66	400.996	15422	50.0955								55.616
88	6.656	73.289	67	83	487.841	18762		88	6.656	60.359	56	67	401.776	15452	90.6835								55.8609
89	6.656	69.285	62	94	461.19	17737		89	6.656	61.695	58	68	410.669	15794	64.0325		intdent cell	cell area	bg mean	CTFW			55.9365
90	6.656	69.152	63	75	460.306	17703		90	6.656	59.523	56	65	396.212	15238	63.1485		468.231	6.656	59.6691	71.0734			56.0949
91	4.316	82.922	72	95	357.912	13765		91	4.316	59.09	56	64	255.049	9809	108.609								56.4853
92	4.316	75.506	67	86	325.904	12534		92	4.316	59.054	55	65	254.893	9803	76.6006								56.9789
93	4.316	73.5	64	86	317.245	12201		93	4.316	58.524	55	63	252.605	9715	67.9416								57.0049
94	4.316	81.904	73	91	353.517	13596		94	4.316	58.223	54	62	251.305	9665	104.214								57.1089
95	4.316	84.723	69	101	365.686	14064		95	4.316	58.747	56	65	253.567	9752	116.383								57.2286
96	4.316	74.253	64	88	320.495	12326		96	4.316	60.825	57	66	262.538	10097	71.1916								57.4715
97	4.316	74.681	64	87	322.341	12397		97	4.316	61.259	58	67	264.41	10169	73.0376								57.5639
98	4.316	73.928	66	85	319.091	12272		98	4.316	60.988	58	65	263.24	10124	69.7876								57.6596
99	4.316	94.711	79	111	408.797	15722		99	4.316	62.084	59	68	267.972	10306	159.494								57.7575
100	4.316	88.542	71	108	382.171	14698		100	4.316	57.988	55	64	250.291	9626	132.868								57.8377
101	4.316	96.44	77	120	416.259	16009		101	4.316	57.289	54	62	247.275	9510	166.956								57.9929
102	4.316	92.813	78	105	400.606	15407		102	4.316	56.608	54	60	244.337	9397	151.303								58.4335
103	4.316	88.741	74	106	383.029	14731		103	4.316	57.434	53	63	247.899	9534	133.726								58.4739
104	4.316	85.928	74	95	370.886	14264		104	4.316	58.946	56	65	254.425	9785	121.583								58.4766
105	4.316	91.054	75	110	393.014	15115		105	4.316	58.982	56	64	254.581	9791	143.711								58.6736
106	4.316	76.361	70	85	329.596	12676		106	4.316	56.717	53	62	244.805	9415	80.2926								58.736
107	4.316	77.59	70	88	334.9	12880		107	4.316	56.084	53	60	242.075	9310	85.5966								59.3775
108	4.316	75.367	70	85	325.306	12511		108	4.316	56.03	53	60	241.841	9301	76.0026								59.4916
109	4.316	70.247	65	81	303.204	11661		109	4.316	56.633	53	63	244.441	9401	53.9006								59.5139
110	4.316	74.078	66	84	319.741	12297		110	4.316	56.717	54	63	244.805	9415	70.4376								59.8715
111	4.316	70.036	63	82	302.294	11626		111	4.316	57.458	53	64	248.003	9538	52.9906								60.036
112	4.316	71.307	64	82	307.78	11837		112	4.316	58.994	55	64	254.633	9793	58.4766								60.3922
113	4.316	77.958	67	90	336.486	12941		113	4.316	57.699	55	64	249.043	9578	87.1826								60.686
114	4.316	104.5	88	127	451.049	17347		114	4.316	58.367	55	63	251.929	9689	201.746								60.7643
115	4.316	97.271	73	119	419.847	16147		115	4.316	58.253	55	63	251.435	9670	170.544								60.8736
116	4.316	71.542	65	80	308.795	11876		116	4.316	59.157	56	65	255.335	9820	59.4916								60.9035
117	4.316	72.645	67	80	313.553	12059		117	4.316	57.169	54	63	246.755	9490	64.2496								60.9125
118	4.316	73.446	66	82	317.011	12192		118	4.316	57.018	54	62	246.105	9465	67.7076								61.0335
119	4.316	75.916	70	84	327.672	12602		119	4.316	57.042	54	62	246.209	9469	78.3686								61.155
120	4.316	71.018	63	82	306.532	11789		120	4.316	57.181	54	62	246.807	9492	57.2286								61.3213
121	4.316	76.518	66	89	330.272	12702		121	4.316	56.301	53	62	243.011	9346	80.9686								61.4235
122	4.316	74.687	63	89	322.367	12398		122	4.316	56.548	53	61	244.077	9387	73.0636								61.9175
123	4.316	75.825	65	86	327.282	12587		123	4.316	55.867	53	59	241.138	9274	77.9786								62.0383
124	4.316	74.108	64	90	319.871	12302		124	4.316	55.506	52	60	239.578	9214	70.5676								62.559
125	4.316	75.747	65	88	326.944	12574		125	4.316	55.084	51	59	237.758	9144	77.6406								62.6999
126	4.316	70.108	64	82	302.606	11638		126	4.316	55.765	53	60	240.696	9257	53.3026								62.9079
127	4.316	90.289	75	109	389.711	14988		127	4.316	56.271	52	61	242.881	9341	140.408								63.1225
128	4.316	77.108	64	95	332.82	12800		128	4.316	56.181	52	60	242.491	9326	83.5166								63.1485
129	4.316	80.94	69	93	349.357	13436		129	4.316	56.584	53	62	244.233	9393	100.054		intdent cell	cell area	bg mean	CTFW			63.4013
130	4.316	76.337	66	89	329.492	12672		130	4.316	59.837	57	66	258.274	9933	80.1886		344.286	4.316	57.7626	94.9826			63.5439
131	3.562	61.314	54	69	218.413	8400		131	3.562	57.584	52	63	205.126	7889	20.9223								64.0325
132	3.562	65.066	58	73	231.778	8914		132	3.562	57.635	53	67	205.308	7896	34.2873								64.2496
133	3.562	64.182	55	71	228.632	8793		133	3.562	53.978	49	59	192.282	7395	31.1413								64.275
134	3.562	62.526	57	70	222.729	8566		134	3.562	54.387	50	61	193.738	7451	25.2383								64.5973
135	3.562	61.511	56	69	219.115	8427		135	3.562	55.08	50	61	196.208	7546	21.6243								64.6493
136	3.562	60.241	52	67	214.591	8253		136	3.562	55.745	51	62	198.574	7637	17.1003								64.6759
137	3.562	61.956	56	70	220.701	8488		137	3.562	56.314	51	63	200.602	7715	23.2103								64.6822
138	3.562	64.489	53	73	229.724	8835		138	3.562	55.058	51	61	196.13	7543	32.2333								64.899
139	3.562	69.182	61	80	246.443	9478		139	3.562	54.168	50	59	192.958	7421	48.9523								65.3235
140	3.562	66.168	59	74	235.704	9065		140	3.562	54.562	51	64	194.362	7475	38.2133								65.3773
141	3.562	68.518	60	77	244.077	9387		141	3.562	54.511	50	60	194.18	7468	46.5863								65.7413
142	3.562	68.92	59	79	245.507	9442		142	3.562	54.124	49	60	192.802	7415	48.0163								65.8329
143	3.562	70.496	62	83	251.123	9658		143	3.562	60.65	56	68	216.047	8309	53.6323								66.0279
144	3.562	84.387	70	99	300.604	11561		144	3.562	57.905	53	65	206.27	7933	103.113								66.0586
145	3.562	74.993	66	85	267.14	10274		145	3.562	57.613	51	64	205.23	7893	69.6493								66.9965
146	3.562	76.285	67	85	271.742	10451		146	3.562	60.131	54	66	214.201	8238	74.2513								67.0096
147	3.562	84.139	73	96	299.72	11527		147	3.562	60.978	57	67	217.217	8354	102.229								67.3273
148	3.562	80.92	69	94	288.253	11086		148	3.562	59.401	55	67	211.601	8138	90.7623								67.7076
149	3.562	84.993	76	94	302.762	11644		149	3.562	56.394	52	65	200.888	7726	105.271								67.9416
150	3.562	82.832	70	93	295.066	11348		150	3.562	53.387	49	58	190.175	7314	97.5753								67.9842
151	3.562	86.168	73	96	306.948	11805		151	3.562	53.365	49	59	190.097	7311	109.457								68.6085
152	3.562	89.613	78	100	319.221	12277		152	3.562	53.365	48	60	190.097	7311	121.73								69.3535
153	3.562	84.088	74	94	299.538	11520		153	3.562	53.387	49	59	190.175	7314	102.047								69.6493
154	3.562	80.518	71	89	286.823	11031		154	3.562	53.263	48	62	189.733	7297	89.3323								69.7876
155	3.562	81.423	70	93	290.047	11155		155	3.562	52.693	48	58	187.705	7219	92.5563								69.8475
156	3.562	69.818	62	79	248.705	9565		156	3.562	52.971	49	59	188.693	7257	51.2143								69.8913
157	3.562	68.124	59	77	242.673	9333		157	3.562	53.555	49	61	190.773	7337	45.1823								70.3899
158	3.562	70.701	62	82	251.851	9686		158	3.562	53.445	48	59	190.383	7322	54.3603								70.4376
159	3.562	65.197	56	74	232.246	8932		159	3.562	52.788	48	58	188.043	7232	34.7553		intdent cell	cell area	bg mean	CTFW			70.4802
160	3.562	78.416	60	91	279.335	10743		160	3.562	54.876	51	61	195.48	7518	81.8443		259.707	3.562	55.4438	62.2163			70.5676
161	4.316	72.476	64	83	312.825	12031		161	4.316	55.765	53	64	240.696	9257	61.4235								71.1916
162	4.316	72.386	66	82	312.435	12016		162	4.316	56.205	52	61	242.595	9330	61.0335								71.3385
163	4.316	76.717	64	87	331.13	12735		163	4.316	56.096	53	60	242.127	9312	79.7285								71.6119
164	4.316	80	70	91	345.301	13280		164	4.316	55.831	53	60	240.982	9268	93.8995								72.3666
165	4.316	86.163	71	101	371.9	14303		165	4.316	54.958	52	59	237.212	9123	120.499								72.3785
166	4.316	95.843	80	115	413.685	15910		166	4.316	56.139	53	61	242.309	9319	162.284								72.5872
167	4.316	97.434	81	115	420.549	16174		167	4.316	56.428	53	62	243.557	9367	169.148								72.8397
168	4.316	85.952	72	100	370.99	14268		168	4.316	56.801	53	62	245.169	9429	119.589								72.8732
169	4.316	75.837	69	85	327.334	12589		169	4.316	59.12	55	65	255.179	9814	75.9325								73.0376
170	4.316	80.964	69	97	349.461	13440		170	4.316	60.355	57	66	260.51	10019	98.0595								73.0636
171	4.316	72.355	65	85	312.305	12011		171	4.316	60.837	58	66	262.59	10099	60.9035								73.2866
172	4.316	80.608	73	96	347.927	13381		172	4.316	61.44	58	66	265.19	10199	96.5255								73.4793
173	4.316	95.62	84	113	412.723	15873		173	4.316	61	57	65	263.292	10126	161.322								73.9063
174	4.316	79.38	66	93	342.623	13177		174	4.316	61.639	57	70	266.048	10232	91.2215								73.9993
175	4.316	79.247	69	96	342.051	13155		175	4.316	59.253	56	66	255.751	9836	90.6495								74.0685
176	4.316	75.928	68	87	327.724	12604		176	4.316	55.988	53	62	241.659	9294	76.3225								74.1919
177	4.316	74.313	65	84	320.755	12336		177	4.316	55.837	52	62	241.008	9269	69.3535								74.2513
178	4.316	69.819	60	84	301.358	11590		178	4.316	55.663	53	62	240.254	9240	49.9565								74.2569
179	4.316	71.205	63	84	307.338	11820		179	4.316	55.855	52	59	241.086	9272	55.9365								74.8626
180	4.316	72.59	64	83	313.319	12050		180	4.316	56.325	53	63	243.115	9350	61.9175								75.8193
181	4.316	103.639	87	119	447.331	17204		181	4.316	61.066	58	68	263.578	10137	195.93								75.8632
182	4.316	92.313	75	108	398.448	15324		182	4.316	59.337	56	64	256.115	9850	147.047								75.9325
183	4.316	73.38	66	86	316.725	12181		183	4.316	58.97	56	63	254.529	9789	65.3235								76.0026
184	4.316	80.12	68	92	345.821	13300		184	4.316	58.608	55	65	252.969	9729	94.4195								76.1879
185	4.316	77.494	68	89	334.484	12864		185	4.316	59.084	56	65	255.023	9808	83.0825								76.2729
186	4.316	74.428	63	85	321.249	12355		186	4.316	60.241	56	66	260.016	10000	69.8475								76.3225
187	4.316	95.024	82	112	410.149	15774		187	4.316	60.096	57	65	259.392	9976	158.748								76.3706
188	4.316	71.627	62	83	309.159	11890		188	4.316	59.753	57	64	257.909	9919	57.7575								76.4807
189	4.316	79.711	71	91	344.053	13232		189	4.316	60.729	57	65	262.122	10081	92.6515								76.6006
190	4.316	71.012	61	80	306.506	11788		190	4.316	60.777	57	66	262.33	10089	55.1045								77.0199
191	4.316	88.133	68	105	380.403	14630		191	4.316	59.735	57	64	257.831	9916	129.002								77.5203
192	4.316	69.699	61	79	300.838	11570		192	4.316	57.988	55	65	250.291	9626	49.4365								77.6406
193	4.316	71.56	63	82	308.873	11879		193	4.316	57.566	54	62	248.471	9556	57.4715								77.6503
194	4.316	68.578	61	80	296.002	11384		194	4.316	58.404	55	62	252.085	9695	44.6005								77.7283
195	4.316	70.946	64	81	306.22	11777		195	4.316	58.108	55	63	250.811	9646	54.8185								77.9786
196	4.316	71.783	64	82	309.835	11916		196	4.316	58.211	55	65	251.253	9663	58.4335								78.1183
197	4.316	86.241	77	101	372.238	14316		197	4.316	58.06	55	63	250.603	9638	120.837								78.3686
198	4.316	70.145	64	77	302.762	11644		198	4.316	57.157	54	64	246.703	9488	51.3605								78.4375
199	4.316	68.53	61	80	295.794	11376		199	4.316	57.066	53	62	246.313	9473	44.3925		intdent cell	cell area	bg mean	CTFW			78.6319
200	4.316	69	60	79	297.822	11454		200	4.316	57.458	54	63	248.003	9538	46.4205		339.711	4.316	58.2487	88.3096			78.706
201	3.536	77.088	68	87	272.6	10484		201	3.536	59.279	54	64	209.625	8062	58.736								78.8873
202	3.536	73.897	67	82	261.316	10050		202	3.536	59.61	56	64	210.795	8107	47.452								78.9653
203	3.536	71.029	63	80	251.175	9660		203	3.536	64.971	61	71	229.75	8836	37.311								79.486
204	3.536	82.735	72	93	292.57	11252		204	3.536	64	60	68	226.318	8704	78.706								79.6989
205	3.536	74.037	68	84	261.81	10069		205	3.536	62.397	59	68	220.649	8486	47.946								79.7285
206	3.536	83.081	70	98	293.792	11299		206	3.536	62.75	60	69	221.897	8534	79.928								79.9123
207	3.536	77.64	70	89	274.55	10559		207	3.536	59.956	55	64	212.017	8154	60.686								79.928
208	3.536	86.36	75	95	305.388	11745		208	3.536	59.022	56	64	208.715	8027	91.524								80.1886
209	3.536	83.404	73	98	294.936	11343		209	3.536	59.581	55	65	210.691	8103	81.072								80.2575
210	3.536	72.794	66	82	257.415	9900		210	3.536	59.963	57	65	212.043	8155	43.551								80.2926
211	3.536	78.169	69	91	276.423	10631		211	3.536	58.89	55	65	208.247	8009	62.559								80.3336
212	3.536	74.978	68	84	265.138	10197		212	3.536	59.096	56	63	208.975	8037	51.274								80.3807
213	3.536	74.507	69	85	263.474	10133		213	3.536	60.169	57	64	212.771	8183	49.61								80.6539
214	3.536	70.846	65	79	250.525	9635		214	3.536	60.331	56	66	213.343	8205	36.661								80.6813
215	3.536	69.721	63	78	246.547	9482		215	3.536	61.221	58	67	216.489	8326	32.683								80.7059
216	3.536	68.625	62	77	242.673	9333		216	3.536	61.25	58	66	216.593	8330	28.809								80.8686
217	3.536	84.419	74	99	298.524	11481		217	3.536	61.221	58	67	216.489	8326	84.66								80.9686
218	3.536	83.449	73	98	295.092	11349		218	3.536	61.39	58	67	217.087	8349	81.228								81.072
219	3.536	85.485	72	95	302.294	11626		219	3.536	60.728	57	66	214.747	8259	88.43								81.228
220	3.536	73.257	65	83	259.054	9963		220	3.536	59.713	56	66	211.159	8121	45.19								81.5816
221	3.536	74.618	65	90	263.864	10148		221	3.536	59.794	57	66	211.445	8132	50								81.6746
222	3.536	82.956	69	96	293.35	11282		222	3.536	59.603	56	65	210.769	8106	79.486								81.8443
223	3.536	75.493	69	85	266.958	10267		223	3.536	58.691	55	65	207.544	7982	53.094								82.0967
224	3.536	76.206	69	87	269.48	10364		224	3.536	58.912	56	63	208.325	8012	55.616								82.1643
225	3.536	77.456	71	87	273.9	10534		225	3.536	59.206	55	66	209.365	8052	60.036								82.3309
226	3.536	78.831	69	89	278.763	10721		226	3.536	60.015	57	65	212.225	8162	64.899								82.4347
227	3.536	78.654	69	88	278.139	10697		227	3.536	60.801	58	66	215.007	8269	64.275								82.8923
228	3.536	77.772	69	85	275.019	10577		228	3.536	61.147	57	66	216.229	8316	61.155								83.0825
229	3.536	76.022	69	87	268.83	10339		229	3.536	61.221	58	66	216.489	8326	54.966		intdent cell	cell area	bg mean	CTFW			83.5166
230	3.536	75.324	68	88	266.36	10244		230	3.536	59.529	56	63	210.509	8096	52.496		273.332	3.536	60.4819	59.468			83.5527
231	5.616	82.481	68	99	463.244	17816		231	5.616	63.94	59	71	359.108	13811	118.519								83.6303
232	5.616	83.171	69	96	467.118	17965		232	5.616	62.671	59	70	351.983	13537	122.393								83.7087
233	5.616	75.093	63	85	421.745	16220		233	5.616	62.5	59	69	351.021	13500	77.0199								83.8329
234	5.616	75.38	67	87	423.357	16282		234	5.616	64.236	61	72	360.772	13875	78.6319								84.3327
235	5.616	78.875	69	91	442.989	17037		235	5.616	62.616	59	69	351.671	13525	98.2639								84.4783
236	5.616	80.046	71	91	449.567	17290		236	5.616	61.597	57	69	345.951	13305	104.842								84.66
237	5.616	87.963	74	110	494.03	19000		237	5.616	61.602	58	70	345.977	13306	149.305								84.9303
238	5.616	84.074	72	102	472.188	18160		238	5.616	63.079	59	67	354.271	13625	127.463								85.5547
239	5.616	83.394	71	94	468.366	18013		239	5.616	62.861	59	69	353.049	13578	123.641								85.5966
240	5.616	81.194	71	93	456.015	17538		240	5.616	60.074	55	66	337.396	12976	111.29								86.3603
241	5.616	83.282	71	97	467.742	17989		241	5.616	58.505	55	65	328.582	12637	123.017								87.1826
242	5.616	82.986	67	98	466.078	17925		242	5.616	59.509	56	65	334.224	12854	121.353								87.3747
243	5.616	81.755	69	97	459.162	17659		243	5.616	61.032	57	66	342.779	13183	114.437								87.6656
244	5.616	77.25	67	91	433.862	16686		244	5.616	61.523	57	68	345.535	13289	89.1369								88.2896
245	5.616	88.926	74	106	499.438	19208		245	5.616	60.782	57	69	341.375	13129	154.713								88.43
246	5.616	74.944	64	88	420.913	16188		246	5.616	62.389	58	69	350.397	13476	76.1879								88.4869
247	5.616	99.398	77	118	558.254	21470		247	5.616	61.546	57	68	345.665	13294	213.529								88.5319
248	5.616	79.907	70	94	448.787	17260		248	5.616	67.995	64	74	381.885	14687	104.062								88.8307
249	5.616	81.968	68	95	460.358	17705		249	5.616	67.282	63	75	377.881	14533	115.633								88.9763
250	5.616	73.912	63	87	415.115	15965		250	5.616	61.806	58	67	347.121	13350	70.3899								89.0543
251	5.616	77.134	67	94	433.212	16661		251	5.616	59.264	56	65	332.846	12801	88.4869								89.1369
252	5.616	75.569	68	87	424.424	16323		252	5.616	59.042	55	65	331.598	12753	79.6989								89.1429
253	5.616	76.306	69	86	428.558	16482		253	5.616	60.042	56	66	337.214	12969	83.8329								89.1736
254	5.616	83.352	73	96	468.132	18004		254	5.616	58.764	55	66	330.038	12693	123.407								89.1947
255	5.616	81.972	69	93	460.384	17706		255	5.616	58.606	55	64	329.154	12659	115.659								89.3323
256	5.616	79.088	66	98	444.185	17083		256	5.616	59.097	55	65	331.91	12765	99.4599								89.5593
257	5.616	74.13	66	87	416.337	16012		257	5.616	58.694	54	64	329.648	12678	71.6119								89.5922
258	5.616	80.532	72	89	452.297	17395		258	5.616	58.19	55	64	326.814	12569	107.572								90.3715
259	5.616	71.218	64	82	399.982	15383		259	5.616	61.102	58	69	343.169	13198	55.2569		intdent cell	cell area	bg mean	CTFW			90.6495
260	5.616	81.352	70	93	456.899	17572		260	5.616	61.134	57	67	343.351	13205	112.174		452.425	5.616	61.3827	107.7			90.6835
261	2.912	92.205	78	103	268.518	10327		261	2.912	60.598	57	68	176.473	6787	87.6656								90.7623
262	2.912	93.964	71	116	273.64	10524		262	2.912	61.304	58	67	178.527	6866	92.7876								91.2215
263	2.912	79.67	66	92	232.012	8923		263	2.912	60.634	57	67	176.577	6791	51.1596								91.524
264	2.912	81.107	70	91	236.198	9084		264	2.912	59.866	56	65	174.34	6705	55.3456								91.6803
265	2.912	81.902	70	95	238.512	9173		265	2.912	60.527	57	66	176.265	6779	57.6596								91.7433
266	2.912	76.75	68	86	223.509	8596		266	2.912	59.938	56	65	174.548	6713	42.6566								91.9773
267	2.912	76.982	67	89	224.185	8622		267	2.912	60.616	57	65	176.525	6789	43.3326								92.2056
268	2.912	90.116	81	101	262.434	10093		268	2.912	61.723	58	67	179.749	6913	81.5816								92.3303
269	2.912	94.946	80	111	276.501	10634		269	2.912	60.08	57	66	174.965	6729	95.6486								92.5563
270	2.912	89.688	78	100	261.186	10045		270	2.912	59.902	55	65	174.444	6709	80.3336								92.6515
271	2.912	87.268	78	96	254.139	9774		271	2.912	59.929	57	64	174.522	6712	73.2866								92.7876
272	2.912	76.643	70	84	223.197	8584		272	2.912	60.348	56	66	175.745	6759	42.3446								93.2513
273	2.912	75.089	69	84	218.673	8410		273	2.912	62.661	59	69	182.479	7018	37.8206								93.7083
274	2.912	95.027	86	106	276.735	10643		274	2.912	62.938	59	71	183.285	7049	95.8826								93.8995
275	2.912	113.357	98	130	330.116	12696		275	2.912	67.991	64	76	198.002	7615	149.264								93.9919
276	2.912	92.723	80	107	270.026	10385		276	2.912	67.679	64	73	197.092	7580	89.1736								94.4195
277	2.912	84.786	76	95	246.911	9496		277	2.912	63.732	60	68	185.599	7138	66.0586								95.0193
278	2.912	94.804	84	106	276.085	10618		278	2.912	63.518	60	70	184.975	7114	95.2326								95.1383
279	2.912	92.42	83	102	269.142	10351		279	2.912	64.143	60	69	186.795	7184	88.2896		intdent cell	cell area	bg mean	CTFW			95.2326
280	2.912	82.25	72	95	239.526	9212		280	2.912	63.991	61	68	186.353	7167	58.6736		255.062	2.912	62.1059	74.2099			95.6486
281	4.992	69.922	63	80	349.071	13425		281	4.992	57.729	53	63	288.201	11084	66.0279								95.8517
282	4.992	73.188	63	86	365.374	14052		282	4.992	58.438	54	64	291.738	11220	82.3309								95.8826
283	4.992	71.974	61	83	359.316	13819		283	4.992	56.724	52	62	283.183	10891	76.2729								96.1239
284	4.992	69.255	62	80	345.743	13297		284	4.992	56.703	53	61	283.079	10887	62.6999								96.5255
285	4.992	80.786	67	96	403.31	15511		285	4.992	56.146	52	61	280.297	10780	120.267								97.3743
286	4.992	67.885	60	75	338.904	13034		286	4.992	57.01	53	66	284.613	10946	55.8609								97.5563
287	4.992	66.719	60	77	333.08	12810		287	4.992	56.094	52	62	280.037	10770	50.0369								97.5753
288	4.992	65.865	59	76	328.816	12646		288	4.992	55.75	52	62	278.321	10704	45.7729								98.0595
289	4.992	67.25	58	77	335.732	12912		289	4.992	55.177	52	61	275.461	10594	52.6889								98.2639
290	4.992	65.87	60	75	328.842	12647		290	4.992	55.406	51	62	276.605	10638	45.7989								98.3025
291	4.992	71.557	61	83	357.235	13739		291	4.992	56.5	52	61	282.065	10848	74.1919								98.5622
292	4.992	65.906	60	72	329.024	12654		292	4.992	56.094	52	62	280.037	10770	45.9809								98.5713
293	4.992	69.297	62	80	345.951	13305		293	4.992	55.844	52	61	278.789	10722	62.9079								98.6493
294	4.992	68.109	60	79	340.022	13077		294	4.992	56.047	52	62	279.803	10761	56.9789								99.1082
295	4.992	66.047	60	74	329.726	12681		295	4.992	56.094	52	62	280.037	10770	46.6829								99.4599
296	4.992	65.688	59	77	327.932	12612		296	4.992	56.651	52	62	282.819	10877	44.8889								99.8553
297	4.992	67.328	62	76	336.122	12927		297	4.992	56.484	51	62	281.987	10845	53.0789								99.8973
298	4.992	68.135	63	76	340.152	13082		298	4.992	56.339	52	63	281.259	10817	57.1089								100.054
299	4.992	69.651	62	77	347.719	13373		299	4.992	56.578	52	60	282.455	10863	64.6759								100.746
300	4.992	66.234	58	76	330.662	12717		300	4.992	56.516	53	62	282.143	10851	47.6189								100.812
301	4.992	74.552	65	85	372.186	14314		301	4.992	55.635	51	62	277.749	10682	89.1429								101.526
302	4.992	62.589	56	73	312.461	12017		302	4.992	59.188	55	67	295.482	11364	29.4179								101.702
303	4.992	65.708	60	72	328.036	12616		303	4.992	58.542	55	65	292.258	11240	44.9929								101.858
304	4.992	64.849	58	75	323.745	12451		304	4.992	57.958	54	64	289.345	11128	40.7019								102.047
305	4.992	64.911	58	72	324.057	12463		305	4.992	56.693	53	62	283.027	10885	41.0139								102.229
306	4.992	67.781	60	75	338.384	13014		306	4.992	56.385	52	62	281.493	10826	55.3409								102.321
307	4.992	67.833	62	77	338.644	13024		307	4.992	56.37	53	63	281.415	10823	55.6009								102.425
308	4.992	68.312	62	76	341.036	13116		308	4.992	58.057	54	63	289.839	11147	57.9929								102.455
309	4.992	67.932	62	78	339.138	13043		309	4.992	57.323	53	63	286.173	11006	56.0949		intdent cell	cell area	bg mean	CTFW			103.113
310	4.992	68.115	60	76	340.048	13078		310	4.992	56.505	52	63	282.091	10849	57.0049		341.016	4.992	56.6993	57.9725			103.257
311	6.188	74.937	63	87	463.738	17835		311	6.188	53.16	50	61	328.972	12652	128.926								103.996
312	6.188	68.223	60	79	422.187	16237		312	6.188	52.727	48	59	326.294	12549	87.3747								104.062
313	6.188	67.929	59	79	420.367	16167		313	6.188	53.412	50	58	330.532	12712	85.5547								104.214
314	6.188	72.097	59	84	446.161	17159		314	6.188	54.134	50	58	335.004	12884	111.349								104.842
315	6.188	71.336	62	84	441.455	16978		315	6.188	53.349	49	58	330.142	12697	106.643								105.103
316	6.188	74.819	61	89	463.01	17807		316	6.188	53.038	48	57	328.218	12623	128.198								105.271
317	6.188	68.517	59	81	424.007	16307		317	6.188	52.563	48	59	325.28	12510	89.1947								106.643
318	6.188	70.538	60	83	436.514	16788		318	6.188	51.824	48	59	320.703	12334	101.702								106.824
319	6.188	70.563	61	80	436.67	16794		319	6.188	52.231	48	59	323.225	12431	101.858								107.572
320	6.188	69.592	57	79	430.664	16563		320	6.188	52.592	48	59	325.462	12517	95.8517								108.609
321	6.188	65.874	55	79	407.652	15678		321	6.188	52.761	48	57	326.502	12557	72.8397								109.457
322	6.188	67.605	61	76	418.365	16090		322	6.188	54.954	51	61	340.074	13079	83.5527								109.476
323	6.188	66.462	59	76	411.293	15818		323	6.188	54.748	50	61	338.8	13030	76.4807								109.489
324	6.188	67.092	59	78	415.193	15968		324	6.188	57.113	53	63	353.439	13593	80.3807								110.022
325	6.188	63.45	57	74	392.65	15101		325	6.188	57.462	53	66	355.597	13676	57.8377								110.887
326	6.188	67.37	57	78	416.909	16034		326	6.188	58.508	55	66	362.072	13925	82.0967								111.29
327	6.188	67.731	58	79	419.145	16120		327	6.188	56.071	52	62	346.991	13345	84.3327								111.349
328	6.188	67.63	56	80	418.521	16096		328	6.188	56.109	52	64	347.225	13354	83.7087								112.174
329	6.188	67.424	58	82	417.247	16047		329	6.188	53.025	49	59	328.14	12620	82.4347		intdent cell	cell area	bg mean	CTFW			113.417
330	6.188	68.458	60	78	423.643	16293		330	6.188	52.353	48	58	323.979	12460	88.8307		426.27	6.188	54.1067	91.4573			113.884
331	5.616	82.685	68	104	464.388	17860		331	5.616	60.917	57	68	342.129	13158	121.634								113.948
332	5.616	75.787	67	84	425.646	16370		332	5.616	60.958	57	67	342.363	13167	82.8923								114.437
333	5.616	77.968	69	90	437.892	16841		333	5.616	61.44	57	68	345.067	13271	95.1383								115.099
334	5.616	76.069	66	88	427.232	16431		334	5.616	61.162	57	68	343.507	13211	84.4783								115.151
335	5.616	74.204	66	83	416.753	16028		335	5.616	61.389	58	67	344.781	13260	73.9993								115.633
336	5.616	76.87	68	85	431.73	16604		336	5.616	63.356	60	70	355.831	13685	88.9763								115.659
337	5.616	74.111	66	82	416.233	16008		337	5.616	60.574	56	69	340.204	13084	73.4793								116.304
338	5.616	78.815	69	93	442.651	17024		338	5.616	62.792	58	70	352.659	13563	99.8973								116.383
339	5.616	78.579	67	91	441.325	16973		339	5.616	63.093	59	69	354.349	13628	98.5713								118.467
340	5.616	76.884	67	87	431.808	16607		340	5.616	63.213	59	69	355.025	13654	89.0543								118.519
341	5.616	77.713	66	89	436.462	16786		341	5.616	60.921	56	113	342.155	13159	93.7083								118.557
342	5.616	85.088	71	96	477.883	18379		342	5.616	59.616	55	67	334.822	12877	135.129								119.318
343	5.616	78.366	72	88	440.128	16927		343	5.616	59.856	56	65	336.174	12929	97.3743								119.589
344	5.616	75.394	65	87	423.435	16285		344	5.616	60.477	56	69	339.658	13063	80.6813								120.072
345	5.616	90.356	77	107	507.472	19517		345	5.616	61.227	57	68	343.871	13225	164.718								120.267
346	5.616	90.301	78	104	507.16	19505		346	5.616	59.685	56	66	335.212	12892	164.406								120.499
347	5.616	81.222	71	96	456.171	17544		347	5.616	59.778	56	66	335.732	12912	113.417								120.837
348	5.616	87.028	75	104	488.777	18798		348	5.616	60.324	57	66	338.8	13030	146.023								121.353
349	5.616	75.088	66	89	421.719	16219		349	5.616	60.042	56	66	337.214	12969	78.9653								121.583
350	5.616	75.657	67	86	424.918	16342		350	5.616	60.102	56	66	337.552	12982	82.1643								121.634
351	5.616	74.528	67	86	418.573	16098		351	5.616	60.356	56	66	338.982	13037	75.8193								121.73
352	5.616	81.736	69	96	459.058	17655		352	5.616	61.458	57	71	345.171	13275	116.304								122.393
353	5.616	78.593	67	92	441.403	16976		353	5.616	61	57	67	342.597	13176	98.6493								123.017
354	5.616	77.352	69	88	434.434	16708		354	5.616	60.815	57	70	341.557	13136	91.6803								123.407
355	5.616	72.074	64	81	404.792	15568		355	5.616	60.356	57	68	338.982	13037	62.0383								123.641
356	5.616	71.847	65	81	403.518	15519		356	5.616	60.546	56	66	340.048	13078	60.7643								125.857
357	5.616	73.472	65	84	412.645	15870		357	5.616	60.616	56	67	340.438	13093	69.8913								127.463
358	5.616	77.468	67	90	435.084	16733		358	5.616	60.588	57	66	340.282	13087	92.3303								127.996
359	5.616	75.074	64	90	421.641	16216		359	5.616	61.315	57	67	344.365	13244	78.8873		intdent cell	cell area	bg mean	CTFW			128.015
360	5.616	78.398	67	91	440.31	16934		360	5.616	62.977	59	69	353.699	13603	97.5563		439.708	5.616	61.0316	96.9544			128.198
361	3.276	85.825	74	97	281.181	10814		361	3.276	58.468	55	64	191.554	7367	92.2056								128.795
362	3.276	76.262	66	88	249.849	9609		362	3.276	58.96	56	64	193.166	7429	60.8736								128.926
363	3.276	89.198	71	104	292.232	11239		363	3.276	59.746	56	65	195.74	7528	103.257								129.002
364	3.276	93.841	76	111	307.442	11824		364	3.276	59.198	55	65	193.946	7459	118.467								129.484
365	3.276	88.944	77	100	291.4	11207		365	3.276	61.135	57	65	200.29	7703	102.425								131.669
366	3.276	79.77	72	91	261.342	10051		366	3.276	61.254	57	66	200.68	7718	72.3666								132.423
367	3.276	82.611	74	93	270.65	10409		367	3.276	56.484	53	62	185.053	7117	81.6746								132.695
368	3.276	88.913	77	104	291.296	11203		368	3.276	56.056	53	62	183.649	7063	102.321								132.868
369	3.276	89.762	78	108	294.078	11310		369	3.276	56.095	53	60	183.779	7068	105.103								133.463
370	3.276	88.452	74	102	289.787	11145		370	3.276	56.5	53	62	185.105	7119	100.812								133.726
371	3.276	82.365	71	97	269.844	10378		371	3.276	57.817	54	63	189.421	7285	80.8686								134.177
372	3.276	74.079	65	83	242.699	9334		372	3.276	56.46	53	61	184.975	7114	53.7236								135.129
373	3.276	69.032	63	78	226.162	8698		373	3.276	55.317	53	60	181.231	6970	37.1866								135.387
374	3.276	69.802	62	79	228.684	8795		374	3.276	56.278	53	61	184.377	7091	39.7086								137.571
375	3.276	73.079	62	85	239.422	9208		375	3.276	57.222	54	62	187.471	7210	50.4466								138.624
376	3.276	80.992	69	94	265.346	10205		376	3.276	57.921	55	62	189.759	7298	76.3706								140.408
377	3.276	74.548	66	85	244.233	9393		377	3.276	57.325	54	62	187.809	7223	55.2576								143.711
378	3.276	78.135	67	90	255.985	9845		378	3.276	57.603	54	64	188.719	7258	67.0096								144.175
379	3.276	67.603	57	76	221.481	8518		379	3.276	56.746	54	61	185.911	7150	32.5056		intdent cell	cell area	bg mean	CTFW			146.023
380	3.276	80.532	71	91	263.838	10147		380	3.276	57.111	54	62	187.107	7196	74.8626		264.348	3.276	57.6848	75.3721			147.047
381	2.99	86.696	76	100	259.236	9970		381	2.99	67.73	63	72	202.526	7789	72.8732								147.322
382	2.99	85.896	73	97	256.843	9878		382	2.99	67.322	64	72	201.304	7742	70.4802								149.264
383	2.99	100.835	85	110	301.514	11596		383	2.99	66.522	62	76	198.912	7650	115.151								149.305
384	2.99	101.974	90	113	304.92	11727		384	2.99	67.165	63	73	200.836	7724	118.557								151.303
385	2.99	100.817	83	116	301.462	11594		385	2.99	59.652	55	69	178.371	6860	115.099								154.713
386	2.99	92.287	79	106	275.955	10613		386	2.99	58.635	55	64	175.329	6743	89.5922								158.047
387	2.99	105.13	86	123	314.359	12090		387	2.99	59.252	55	65	177.175	6814	127.996								158.748
388	2.99	95.287	82	110	284.925	10958		388	2.99	60.139	56	63	179.827	6916	98.5622								159.494
389	2.99	82.522	73	94	246.755	9490		389	2.99	59.374	55	64	177.539	6828	60.3922								161.322
390	2.99	77.443	69	88	231.57	8906		390	2.99	64.574	60	72	193.088	7426	45.2072								162.284
391	2.99	78.209	70	87	233.858	8994		391	2.99	63.183	59	68	188.927	7266	47.4952								163.923
392	2.99	87.696	75	103	262.226	10085		392	2.99	63.322	60	68	189.343	7282	75.8632								164.406
393	2.99	83.957	72	98	251.045	9655		393	2.99	62.252	58	69	186.145	7159	64.6822								164.718
394	2.99	96.017	82	110	287.109	11042		394	2.99	60.522	56	65	180.971	6960	100.746								166.956
395	2.99	96.278	80	111	287.889	11072		395	2.99	61.304	57	67	183.311	7050	101.526								169.148
396	2.99	99.409	87	111	297.25	11432		396	2.99	65.626	61	70	196.234	7547	110.887								170.544
397	2.99	95.47	80	111	285.471	10979		397	2.99	58.157	54	63	173.898	6688	99.1082								185.894
398	2.99	86.6	78	98	258.95	9959		398	2.99	59.078	55	65	176.655	6794	72.5872								195.93
399	2.99	77.087	69	88	230.504	8865		399	2.99	63.026	58	123	188.459	7248	44.1412		intdent cell	cell area	bg mean	CTFW			201.746
400	2.99	85.061	77	96	254.347	9782		400	2.99	59.739	56	65	178.631	6870	67.9842		271.309	2.99	62.3287	84.9466			213.529
nipA-promoter	Trap								Backround
	cell area	cell mean	min	max	intdent cell	RawIntDen	CTCF		cell area	cell mean	min	max	intdent cell	RawIntDen	CTCF		intdent cell	cell area	bg mean	CTFW
	3.0849				411.508				3.0849	60.9309							411.508	3.0849	60.9309	223.542			CTCF
1	5.928	57.982	50	67	343.741	13220		1	5.928	46.706	43	53	276.891	10649	63.3253								3.67136
2	5.928	56.605	50	64	335.576	12906		2	5.928	46.311	43	50	274.55	10559	55.1603								8.06309
3	5.928	54.632	50	61	323.875	12456		3	5.928	45.908	42	52	272.158	10467	43.4593								8.19309
4	5.928	59.912	53	66	355.181	13660		4	5.928	47.237	44	51	280.037	10770	74.7653								9.72936
5	5.928	59.079	50	68	350.241	13470		5	5.928	49.93	45	56	296.002	11384	69.8253								11.1074
6	5.928	52.404	46	60	310.667	11948		6	5.928	47.855	45	53	283.703	10911	30.2513								11.6274
7	5.928	52.649	48	61	312.123	12004		7	5.928	46.746	42	51	277.125	10658	31.7073								11.8331
8	5.928	53.978	47	61	320.001	12307		8	5.928	46.154	43	51	273.614	10523	39.5853								12.7431
9	5.928	52.759	48	59	312.773	12029		9	5.928	47.961	44	54	284.327	10935	32.3573		intdent cell	cell area	bg mean	CTFW			12.7951
10	5.928	59.575	52	66	353.179	13583		10	5.928	48.228	45	54	285.913	10996	72.7633		331.736	5.928	47.3036	51.32			13.9911
																							15.4411
11	2.522	77.052	55	103	194.336	7474		11	2.522	46.134	43	49	116.357	4475	76.5251								17.0791
12	2.522	66.474	55	83	167.658	6448		12	2.522	46.227	43	50	116.591	4484	49.8471								17.3015
13	2.522	93.856	71	127	236.718	9104		13	2.522	47.072	44	52	118.723	4566	118.907								18.1781
14	2.522	88.629	70	111	223.535	8597		14	2.522	46.515	43	51	117.319	4512	105.724								18.3884
15	2.522	74.887	56	95	188.875	7264		15	2.522	46.876	44	50	118.229	4547	71.0641								18.5184
16	2.522	91.804	72	112	231.544	8905		16	2.522	46.536	43	53	117.371	4514	113.733								18.5346
17	2.522	80.969	62	100	204.216	7854		17	2.522	46.402	44	51	117.033	4501	86.4051								18.6061
18	2.522	85.588	68	105	215.865	8302		18	2.522	46.505	44	51	117.293	4511	98.0541								18.9061
19	2.522	76.103	57	88	191.944	7382		19	2.522	47.247	45	52	119.165	4583	74.1331		intdent cell	cell area	bg mean	CTFW			19.0904
20	2.522	82.299	69	100	207.57	7983		20	2.522	47.619	43	52	120.101	4619	89.7591		206.226	2.522	46.7133	88.4152			19.2255
																							19.3341
21	3.224	123.806	103	149	399.176	15352		21	3.224	80.274	75	87	258.82	9954	186.605								19.4451
22	3.224	193.315	144	226	623.283	23971		22	3.224	63.427	60	68	204.502	7865	410.712								20.3881
23	3.224	154.774	126	188	499.022	19192		23	3.224	60.96	57	65	196.546	7559	286.451								20.7024
24	3.224	159.21	121	191	513.323	19742		24	3.224	63.952	60	71	206.192	7930	300.752								21.182
25	3.224	157.185	128	186	506.796	19491		25	3.224	66.782	63	73	215.319	8281	294.225								21.1871
26	3.224	137.137	107	164	442.157	17005		26	3.224	63.556	60	69	204.918	7881	229.586								21.2224
27	3.224	151.46	124	183	488.335	18781		27	3.224	60.895	57	66	196.338	7551	275.764								21.9926
28	3.224	112.468	99	131	362.618	13946		28	3.224	70.532	65	76	227.41	8746	150.047								22.1746
29	3.224	155.161	125	188	500.27	19240		29	3.224	66.742	62	71	215.189	8276	287.699		intdent cell	cell area	bg mean	CTFW			22.6166
30	3.224	121.024	92	147	390.205	15007		30	3.224	62.218	58	68	200.602	7715	177.634		472.518	3.224	65.9338	259.948			22.8344
																							23.1561
31	2.08	68.2	56	79	141.865	5456		31	2.08	47.362	45	51	98.52	3789	40.7406								23.3711
32	2.08	59.188	51	68	123.117	4735		32	2.08	47.55	45	52	98.91	3804	21.9926								24.25
33	2.08	76.237	66	89	158.584	6099		33	2.08	47.888	45	52	99.612	3831	57.4596								24.6456
34	2.08	63.913	55	74	132.946	5113		34	2.08	49.138	46	53	102.212	3931	31.8216								24.8271
35	2.08	57.525	50	68	119.659	4602		35	2.08	47.125	44	51	98.026	3770	18.5346								25.758
36	2.08	64.513	56	79	134.194	5161		36	2.08	47.175	43	50	98.13	3774	33.0696								27.2451
37	2.08	64.062	57	74	133.258	5125		37	2.08	50.15	47	54	104.318	4012	32.1336								27.9981
38	2.08	60.462	50	74	125.77	4837		38	2.08	51.3	47	58	106.71	4104	24.6456								28.6221
39	2.08	59.487	52	68	123.741	4759		39	2.08	47.5	45	51	98.806	3800	22.6166		intdent cell	cell area	bg mean	CTFW			28.8121
40	2.08	59.275	50	70	123.299	4742		40	2.08	50.987	48	57	106.06	4079	22.1746		131.643	2.08	48.6175	30.5189			30.2513
																							31.115
41	3.796	188.712	130	241	716.395	27552		41	3.796	70.212	66	77	266.542	10251	420.465								31.7073
42	3.796	212.822	143	270	807.921	31072		42	3.796	70.308	65	78	266.906	10265	511.991								31.8216
43	3.796	149.295	110	181	566.756	21797		43	3.796	86.418	81	95	328.062	12617	270.826								32.1336
44	3.796	189.767	152	226	720.399	27706		44	3.796	91.411	86	99	347.017	13346	424.469								32.3573
45	3.796	139.205	112	164	528.456	20324		45	3.796	79.527	75	89	301.904	11611	232.526								32.7251
46	3.796	136.527	107	164	518.289	19933		46	3.796	72.795	68	82	276.345	10628	222.359								33.013
47	3.796	183.932	136	234	698.246	26854		47	3.796	75.795	71	83	287.733	11066	402.316								33.0696
48	3.796	132.849	106	163	504.326	19396		48	3.796	86.959	82	96	330.116	12696	208.396								34.7861
49	3.796	134.021	111	160	508.773	19567		49	3.796	84.192	80	92	319.611	12292	212.843		intdent cell	cell area	bg mean	CTFW			36.526
50	3.796	169.836	123	229	644.735	24796		50	3.796	61.966	58	67	235.236	9047	348.805		621.43	3.796	77.9583	325.5			37.3612
																							37.7252
																							37.9831
51	1.664	58.344	51	65	97.09	3734		51	1.664	46.344	44	51	77.121	2966	18.6061								38.4012
52	1.664	58.781	51	69	97.818	3762		52	1.664	45.641	42	49	75.951	2921	19.3341								38.7525
53	1.664	78.125	65	88	130.008	5000		53	1.664	45.766	43	49	76.159	2929	51.5241								38.9212
54	1.664	94.422	75	110	157.127	6043		54	1.664	48.641	46	52	80.943	3113	78.6431								39.3245
55	1.664	73.375	65	80	122.103	4696		55	1.664	49.047	45	53	81.619	3139	43.6191								39.5853
56	1.664	73	62	85	121.479	4672		56	1.664	49.656	47	53	82.633	3178	42.9951								39.6481
57	1.664	108.344	87	129	180.295	6934		57	1.664	46.078	43	50	76.679	2949	101.811								40.2711
58	1.664	61.078	52	71	101.64	3909		58	1.664	45.891	44	51	76.367	2937	23.1561								40.3231
59	1.664	71.438	59	87	118.879	4572		59	1.664	46.891	45	51	78.031	3001	40.3951		intdent cell	cell area	bg mean	CTFW			40.3951
60	1.664	66.828	59	75	111.209	4277		60	1.664	47.703	45	52	79.383	3053	32.7251		123.765	1.664	47.1658	45.2809			40.4011
																							40.7406
																							40.7545
61	2.522	108.505	91	125	273.666	10525		61	2.522	47.041	44	50	118.645	4563	151.937								42.087
62	2.522	128.278	107	151	323.537	12443		62	2.522	47.144	44	51	118.905	4573	201.808								42.113
63	2.522	94.629	75	117	238.668	9179		63	2.522	47.412	45	53	119.581	4599	116.939								42.3251
64	2.522	100.309	72	122	252.995	9730		64	2.522	46.897	44	50	118.281	4549	131.266								42.506
65	2.522	83.546	70	100	210.717	8104		65	2.522	47.278	45	51	119.243	4586	88.9879								42.8191
66	2.522	123.206	97	147	310.745	11951		66	2.522	47.907	45	51	120.829	4647	189.016								42.9951
67	2.522	136.227	99	157	343.585	13214		67	2.522	48.866	46	53	123.247	4740	221.856								43.4593
68	2.522	72.289	58	86	182.323	7012		68	2.522	54.196	50	60	136.69	5257	60.5939								43.6191
69	2.522	133.247	102	165	336.07	12925		69	2.522	48.433	45	52	122.155	4698	214.341		intdent cell	cell area	bg mean	CTFW			44.9145
70	2.522	109.062	81	127	275.071	10579		70	2.522	47.495	45	52	119.789	4607	153.342		274.738	2.522	48.2669	153.009			44.977
																							45.442
71	2.99	63.739	56	73	190.591	7330		71	2.99	51.678	48	57	154.527	5943	42.113								45.783
72	2.99	65.096	60	71	194.648	7486		72	2.99	50.904	47	55	152.213	5854	46.17								45.7841
73	2.99	60.061	55	65	179.593	6907		73	2.99	49.67	46	55	148.521	5712	31.115								46.17
74	2.99	60.696	54	70	181.491	6980		74	2.99	50.809	47	58	151.927	5843	33.013								46.2004
75	2.99	56.739	52	65	169.66	6525		75	2.99	50.374	47	55	150.627	5793	21.182								46.4745
76	2.99	63.73	56	77	190.565	7329		76	2.99	48.339	45	52	144.543	5559	42.087								47.213
77	2.99	73.104	65	82	218.595	8407		77	2.99	47.548	45	52	142.177	5468	70.117								48.045
78	2.99	58.27	54	63	174.236	6701		78	2.99	47.904	45	52	143.243	5509	25.758								48.2552
79	2.99	57.765	52	64	172.728	6643		79	2.99	49.13	46	52	146.909	5650	24.25		intdent cell	cell area	bg mean	CTFW			48.4364
80	2.99	64.852	57	74	193.92	7458		80	2.99	50.226	46	55	150.185	5776	45.442		186.603	2.99	49.6582	38.1247			48.9195
																							49.6844
81	2.522	55.577	51	61	140.174	5391		81	2.522	49.557	46	54	124.99	4807	12.7951								49.8471
82	2.522	53.701	49	60	135.442	5209		82	2.522	50.01	45	55	126.134	4851	8.06309								50.4263
83	2.522	57.711	53	64	145.557	5598		83	2.522	49.639	47	55	125.198	4815	18.1781								51.5241
84	2.522	55.196	50	60	139.212	5354		84	2.522	49.567	46	57	125.016	4808	11.8331								52.0782
85	2.522	53.753	50	60	135.572	5214		85	2.522	51.577	48	57	130.086	5003	8.19309								52.7524
86	2.522	58.588	54	65	147.767	5683		86	2.522	51.959	49	56	131.048	5040	20.3881								53.2615
87	2.522	58	54	65	146.285	5626		87	2.522	49.196	46	53	124.079	4772	18.9061								53.5463
88	2.522	61.928	57	67	156.191	6007		88	2.522	53.206	50	57	134.194	5161	28.8121								55.1603
89	2.522	55.557	50	60	140.122	5389		89	2.522	50.649	47	55	127.746	4913	12.7431		intdent cell	cell area	bg mean	CTFW			55.6662
90	2.522	56.052	50	62	141.37	5437		90	2.522	49.711	47	55	125.38	4822	13.9911		142.769	2.522	50.5071	15.3903			55.9501
																							56.0544
91	2.704	53	49	59	143.321	5512		91	2.704	47.154	43	51	127.512	4904	18.3884								56.183
92	2.704	49.798	45	55	134.662	5179		92	2.704	46.644	43	50	126.134	4851	9.72936								57.4596
93	2.704	47.558	44	52	128.604	4946		93	2.704	46.077	43	51	124.599	4792	3.67136								58.5522
94	2.704	50.308	46	55	136.04	5232		94	2.704	45.952	42	50	124.261	4779	11.1074								58.6989
95	2.704	50.5	45	57	136.56	5252		95	2.704	46.01	42	50	124.417	4785	11.6274								60.5939
96	2.704	54.048	48	60	146.155	5621		96	2.704	45.673	42	50	123.507	4750	21.2224								60.838
97	2.704	54.644	49	63	147.767	5683		97	2.704	45.942	43	50	124.235	4778	22.8344								60.8793
98	2.704	53.048	47	60	143.451	5517		98	2.704	46.481	43	50	125.692	4834	18.5184								60.9573
99	2.704	53.26	48	58	144.023	5539		99	2.704	46.25	43	50	125.068	4810	19.0904		intdent cell	cell area	bg mean	CTFW			63.3253
100	2.704	53.856	48	58	145.635	5601		100	2.704	45.846	43	50	123.975	4768	20.7024		140.622	2.704	46.2029	15.6892			63.5434
																							64.6614
101	2.08	73.888	57	88	153.695	5911		101	2.08	46.975	44	52	97.714	3758	56.0544								65.076
102	2.08	89.537	68	111	186.249	7163		102	2.08	46.775	44	50	97.298	3742	88.6084								66.7339
103	2.08	78.025	63	97	162.302	6242		103	2.08	46.562	44	50	96.856	3725	64.6614								68.2893
104	2.08	69.15	58	83	143.841	5532		104	2.08	47.325	44	51	98.442	3786	46.2004								68.7845
105	2.08	72.3	56	94	150.393	5784		105	2.08	46.95	44	50	97.662	3756	52.7524								69.2631
106	2.08	70.825	59	82	147.325	5666		106	2.08	46.163	43	50	96.024	3693	49.6844								69.5758
107	2.08	70.225	61	81	146.077	5618		107	2.08	46.638	44	51	97.012	3731	48.4364								69.7834
108	2.08	77.487	63	93	161.184	6199		108	2.08	46.375	44	51	96.466	3710	63.5434								69.8253
109	2.08	80.487	65	98	167.424	6439		109	2.08	47.013	44	53	97.792	3761	69.7834		intdent cell	cell area	bg mean	CTFW			70.117
110	2.08	81.725	66	96	169.998	6538		110	2.08	48.65	45	53	101.198	3892	72.3574		158.849	2.08	46.9426	61.2082			70.614
																							71.0641
111	2.652	57.618	50	66	152.811	5877		111	2.652	46.549	43	50	123.455	4748	28.6221								72.3574
112	2.652	62.971	54	71	167.008	6423		112	2.652	47.618	44	52	126.29	4857	42.8191								72.7633
113	2.652	62.784	54	71	166.514	6404		113	2.652	46.627	44	51	123.663	4756	42.3251								74.1331
114	2.652	62.059	53	73	164.59	6330		114	2.652	49.716	46	54	131.854	5071	40.4011								74.7653
115	2.652	61.147	54	73	162.172	6237		115	2.652	46.167	44	50	122.441	4709	37.9831								76.5251
116	2.652	72.941	58	91	193.452	7440		116	2.652	45.657	43	50	121.089	4657	69.2631								78.2078
117	2.652	62.029	51	74	164.512	6327		117	2.652	48.431	45	53	128.448	4940	40.3231								78.6431
118	2.652	67.922	55	79	180.139	6928		118	2.652	45.833	43	51	121.557	4675	55.9501								80.2279
119	2.652	57.382	51	68	152.187	5853		119	2.652	45.804	42	50	121.479	4672	27.9981		intdent cell	cell area	bg mean	CTFW			84.7269
120	2.652	62.01	53	74	164.46	6325		120	2.652	45.882	43	51	121.687	4680	40.2711		166.784	2.652	46.8284	42.5956			86.4051
																							86.8668
121	2.704	53.163	45	63	143.763	5529		121	2.704	45.481	43	49	122.987	4730	17.3015								88.4022
122	2.704	72.202	62	82	195.246	7509		122	2.704	46.038	42	52	124.495	4788	68.7845								88.6084
123	2.704	63.952	51	77	172.936	6651		123	2.704	46.279	44	49	125.146	4813	46.4745								88.9879
124	2.704	61.837	53	74	167.216	6431		124	2.704	46.865	44	52	126.732	4874	40.7545								89.7591
125	2.704	61.308	52	72	165.786	6376		125	2.704	48.76	46	52	131.854	5071	39.3245								89.8048
126	2.704	61.096	52	72	165.214	6354		126	2.704	46.769	44	50	126.472	4864	38.7525								90.383
127	2.704	63.375	55	79	171.376	6591		127	2.704	47.019	44	50	127.148	4890	44.9145								90.9409
128	2.704	66.462	56	77	179.723	6912		128	2.704	46.962	44	51	126.992	4884	53.2615								91.8249
129	2.704	53.875	48	63	145.687	5603		129	2.704	47.135	45	52	127.46	4902	19.2255		intdent cell	cell area	bg mean	CTFW			94.7961
130	2.704	64.856	52	76	175.381	6745		130	2.704	46.375	44	51	125.406	4823	48.9195		168.233	2.704	46.7683	41.7713			96.0202
																							98.0541
131	2.912	115.098	89	143	335.186	12891		131	2.912	43.795	41	50	127.538	4905	208.22								98.2693
132	2.912	84.152	67	102	245.065	9425		132	2.912	48.429	45	53	141.032	5424	118.099								99.1013
133	2.912	119.027	87	145	346.627	13331		133	2.912	42.214	40	46	122.935	4728	219.661								100.324
134	2.912	101.348	75	134	295.144	11351		134	2.912	41.848	40	45	121.869	4687	168.178								101.811
135	2.912	128.071	78	174	372.966	14344		135	2.912	42.018	39	45	122.363	4706	246								105.724
136	2.912	95.33	65	137	277.619	10677		136	2.912	42.071	39	45	122.519	4712	150.653								106.642
137	2.912	142.366	89	181	414.595	15945		137	2.912	42.152	39	47	122.753	4721	287.629								107.26
138	2.912	117.527	80	149	342.259	13163		138	2.912	42.509	40	46	123.793	4761	215.293								107.486
139	2.912	104.446	78	134	304.166	11698		139	2.912	42.875	40	47	124.86	4802	177.2		intdent cell	cell area	bg mean	CTFW			113.332
140	2.912	124.446	96	156	362.41	13938		140	2.912	48.098	45	52	140.07	5387	235.444		329.604	2.912	43.6009	202.638			113.733
																							114.12
141	3.64	148.371	97	190	540.104	20772		141	3.64	83.929	80	90	305.518	11750	271.241								115.027
142	3.64	132.229	102	163	481.341	18512		142	3.64	82.321	77	89	299.668	11525	212.478								115.066
143	3.64	139.436	106	169	507.577	19521		143	3.64	91.793	85	99	334.146	12851	238.714								115.313
144	3.64	202.943	148	245	738.756	28412		144	3.64	87.064	79	95	316.933	12189	469.893								116.939
145	3.64	189.207	148	223	688.755	26489		145	3.64	68.864	64	75	250.681	9641	419.892								117.345
146	3.64	204.964	138	253	746.115	28695		146	3.64	61.121	57	66	222.495	8557	477.252								117.771
147	3.64	126.193	96	154	459.37	17667		147	3.64	59.25	56	65	215.683	8295	190.507								118.099
148	3.64	131.036	98	166	476.999	18345		148	3.64	63.143	59	68	229.854	8840	208.136								118.907
149	3.64	130.079	92	158	473.514	18211		149	3.64	67.171	63	76	244.519	9404	204.651		intdent cell	cell area	bg mean	CTFW			121.899
150	3.64	139.729	112	169	508.643	19562		150	3.64	73.979	69	79	269.298	10357	239.78		562.117	3.64	73.8635	293.254			123.121
																							124.732
151	6.188	87.332	73	100	540.442	20785		151	6.188	58.353	55	64	361.11	13888	187.552								126.954
152	6.188	82.66	70	96	511.529	19673		152	6.188	59.256	55	67	366.7	14103	158.639								128.149
153	6.188	83.634	71	97	517.561	19905		153	6.188	59.954	55	67	371.016	14269	164.671								130.081
154	6.188	101.294	80	118	626.846	24108		154	6.188	55.622	51	62	344.209	13238	273.956								131.266
155	6.188	76.92	64	94	476.011	18307		155	6.188	56.113	52	61	347.251	13355	123.121								132.11
156	6.188	76.723	63	90	474.789	18260		156	6.188	58.479	55	64	361.89	13918	121.899								132.507
157	6.188	78.437	67	94	485.397	18668		157	6.188	55.773	52	62	345.145	13274	132.507								133.604
158	6.188	86.538	64	103	535.528	20596		158	6.188	54.811	50	61	339.19	13045	182.638								134.832
159	6.188	86.857	76	104	537.504	20672		159	6.188	55.962	51	63	346.315	13319	184.614		intdent cell	cell area	bg mean	CTFW			136.719
160	6.188	74.357	65	87	460.15	17697		160	6.188	55.958	51	60	346.289	13318	107.26		516.576	6.188	57.0281	163.686			137.479
																							140.586
161	3.64	103.886	68	154	378.167	14544		161	3.64	42.164	40	46	153.487	5903	222.274								142.109
162	3.64	104.764	58	153	381.365	14667		162	3.64	42.243	39	46	153.773	5914	225.472								147.186
163	3.64	126.464	70	184	460.358	17705		163	3.64	44.457	41	49	161.834	6224	304.465								150.047
164	3.64	146.293	74	226	532.538	20481		164	3.64	42.25	40	46	153.799	5915	376.645								150.653
165	3.64	158.193	80	238	575.857	22147		165	3.64	41.771	39	45	152.057	5848	419.964								151.499
166	3.64	145.093	67	207	528.17	20313		166	3.64	41.6	39	45	151.433	5824	372.277								151.937
167	3.64	193.914	116	276	705.89	27148		167	3.64	43.286	40	48	157.569	6060	549.997								153.342
168	3.64	179.593	91	259	653.757	25143		168	3.64	45.014	42	50	163.862	6302	497.864								154.908
169	3.64	151.214	86	212	550.453	21170		169	3.64	42.75	40	47	155.619	5985	394.56		intdent cell	cell area	bg mean	CTFW			156.454
170	3.64	133.386	77	197	485.553	18674		170	3.64	42.743	40	46	155.593	5984	329.66		525.211	3.64	42.8278	369.318			158.639
																							161.445
171	2.99	202.061	162	237	604.198	23237		171	2.99	91.017	84	98	272.158	10467	363.077								164.671
172	2.99	268.452	189	321	802.72	30872		172	2.99	100.991	93	111	301.982	11614	561.599								167.082
173	2.99	157	121	190	469.458	18055		173	2.99	74.617	69	82	223.119	8581	228.337								168.178
174	2.99	153.235	123	174	458.2	17622		174	2.99	75.409	69	82	225.486	8672	217.079								168.504
175	2.99	155.522	134	172	465.038	17885		175	2.99	69.157	63	79	206.79	7953	223.917								170.209
176	2.99	161.626	124	187	483.291	18587		176	2.99	82.504	75	93	246.703	9488	242.17								170.313
177	2.99	258.635	203	295	773.364	29743		177	2.99	80.113	74	90	239.552	9213	532.243								172.054
178	2.99	217.383	173	261	650.013	24999		178	2.99	79.043	72	89	236.354	9090	408.892								173.005
179	2.99	157.217	121	197	470.108	18080		179	2.99	77.304	72	87	231.154	8890	228.987		intdent cell	cell area	bg mean	CTFW			177.2
180	2.99	146.513	105	190	438.1	16849		180	2.99	76.27	70	82	228.06	8771	196.979		561.449	2.99	80.6425	320.328			177.634
																							178.368
181	2.236	175.826	127	213	393.17	15121		181	2.236	70.5	64	78	157.647	6063	245.342								179.719
182	2.236	178.674	127	211	399.54	15366		182	2.236	71.756	66	79	160.456	6171	251.712								180.167
183	2.236	131.93	115	149	295.014	11346		183	2.236	67.07	60	74	149.977	5768	147.186								182.638
184	2.236	180.5	122	226	403.622	15523		184	2.236	67.616	61	77	151.199	5815	255.794								184.614
185	2.236	155.105	123	178	346.835	13339		185	2.236	65.977	61	75	147.533	5674	199.007								185.209
186	2.236	170.267	144	196	380.741	14643		186	2.236	61.663	54	68	137.886	5303	232.913								185.269
187	2.236	135.384	107	164	302.736	11643		187	2.236	65.535	59	71	146.545	5636	154.908								186.122
188	2.236	157.488	131	176	352.165	13544		188	2.236	61.302	55	67	137.08	5272	204.337								186.605
189	2.236	143.477	114	169	320.833	12339		189	2.236	69.163	63	76	154.657	5948	173.005		intdent cell	cell area	bg mean	CTFW			187.552
190	2.236	116.791	91	139	261.16	10044		190	2.236	60.547	54	66	135.39	5207	113.332		345.582	2.236	66.1129	197.753			188.585
																							189.016
191	2.236	301.616	234	363	674.455	25939		191	2.236	148.581	143	159	332.248	12778	409.351								190.042
192	2.236	289.302	229	330	646.919	24880		192	2.236	139.233	132	149	311.343	11974	381.815								190.507
193	2.236	178.302	150	216	398.708	15334		193	2.236	125.43	119	135	280.479	10787	133.604								192.981
194	2.236	201.407	180	224	450.373	17321		194	2.236	129.43	124	136	289.423	11131	185.269								194.78
195	2.236	213.279	188	241	476.921	18342		195	2.236	125.814	118	134	281.337	10820	211.817								195.346
196	2.236	268.686	196	331	600.818	23107		196	2.236	115.837	110	127	259.028	9962	335.714								196.872
197	2.236	225.07	182	262	503.286	19356		197	2.236	98.233	93	106	219.661	8448	238.182								196.979
198	2.236	326.395	274	368	729.864	28070		198	2.236	107	101	116	239.266	9202	464.76								198.796
199	2.236	240.535	211	272	537.868	20686		199	2.236	92.058	87	100	205.854	7917	272.764		intdent cell	cell area	bg mean	CTFW			199.007
200	2.236	323.686	281	370	723.805	27837		200	2.236	104	98	113	232.558	8944	458.701		574.302	2.236	118.562	309.198			200.914
																							201.808
201	5.564	405.248	287	499	2254.93	86723		201	5.564	155.963	147	169	867.828	33376	1535.57								203.759
202	5.564	439.136	332	522	2443.5	93975		202	5.564	161.925	153	171	901.006	34652	1724.13								204.337
203	5.564	309.575	201	422	1722.58	66249		203	5.564	100.664	94	109	560.126	21542	1003.21								204.651
204	5.564	308.449	206	404	1716.31	66008		204	5.564	90.78	85	99	505.132	19427	996.946								207.299
205	5.564	277.009	201	387	1541.37	59280		205	5.564	93.121	86	102	518.159	19928	822.008								208.136
206	5.564	262.752	191	339	1462.04	56229		206	5.564	89.416	83	96	497.54	19135	742.677								208.22
207	5.564	282.449	220	333	1571.64	60444		207	5.564	110.874	102	120	616.939	23727	852.273								208.396
208	5.564	311.047	226	402	1730.77	66564		208	5.564	150.551	140	164	837.718	32218	1011.4								208.699
209	5.564	349.416	273	429	1944.27	74775		209	5.564	168.271	159	178	936.316	36010	1224.9		intdent cell	cell area	bg mean	CTFW			210.432
210	5.564	311.986	244	391	1735.99	66765		210	5.564	171.327	159	187	953.321	36664	1016.63		1812.34	5.564	129.289	1092.98			211.817
																							212.478
211	3.224	181.573	130	219	585.425	22515		211	3.224	73.153	69	79	235.86	9071	329.66								212.843
212	3.224	165.371	122	198	533.188	20506		212	3.224	79.234	75	88	255.465	9825	277.423								214.341
213	3.224	214.815	169	258	692.604	26637		213	3.224	76.71	71	85	247.327	9512	436.839								215.293
214	3.224	217.032	179	254	699.754	26912		214	3.224	74.879	70	83	241.425	9285	443.989								215.576
215	3.224	189.395	142	243	610.647	23485		215	3.224	77.097	72	83	248.575	9560	354.882								216.673
216	3.224	168.605	136	194	543.615	20907		216	3.224	73.29	68	79	236.302	9088	287.85								217.079
217	3.224	179.379	155	202	578.353	22243		217	3.224	73.403	69	80	236.666	9102	322.588								219.661
218	3.224	161.532	127	185	520.811	20030		218	3.224	75.468	71	83	243.323	9358	265.046								221.856
219	3.224	186.306	151	217	600.688	23102		219	3.224	94.516	89	104	304.738	11720	344.923		intdent cell	cell area	bg mean	CTFW			222.274
220	3.224	191.702	147	229	618.083	23771		220	3.224	95.565	90	108	308.119	11850	362.318		598.317	3.224	79.3315	342.552			222.359
																							222.771
221	2.236	77.535	71	93	173.378	6668		221	2.236	56.384	53	60	126.082	4849	48.2552								223.783
222	2.236	95.488	81	110	213.525	8212		222	2.236	55.57	52	61	124.261	4779	88.4022								223.917
223	2.236	98.895	89	113	221.143	8505		223	2.236	55.221	52	60	123.481	4749	96.0202								224.962
224	2.236	82.14	67	97	183.675	7064		224	2.236	54.744	51	61	122.415	4708	58.5522								225.145
225	2.236	79.244	69	87	177.201	6815		225	2.236	54.721	51	60	122.363	4706	52.0782								225.472
226	2.236	73.128	61	87	163.524	6289		226	2.236	58.326	55	63	130.424	5016	38.4012								225.551
227	2.236	80.849	72	88	180.789	6953		227	2.236	54.57	51	60	122.025	4693	55.6662								225.742
228	2.236	72.663	64	81	162.484	6249		228	2.236	55.163	52	60	123.351	4744	37.3612								227.992
229	2.236	73.36	67	82	164.044	6309		229	2.236	56.151	53	60	125.562	4829	38.9212		intdent cell	cell area	bg mean	CTFW			228.337
230	2.236	72.826	63	82	162.848	6263		230	2.236	58.733	55	63	131.334	5051	37.7252		180.261	2.236	55.9583	55.1383			228.987
																							229.586
231	2.704	154.692	131	183	418.313	16088		231	2.704	94.865	88	104	256.531	9866	172.054								231.306
232	2.704	150.769	130	169	407.704	15680		232	2.704	96.606	91	102	261.238	10047	161.445								232.526
233	2.704	193.202	148	237	522.449	20093		233	2.704	99.019	93	107	267.764	10298	276.19								232.913
234	2.704	177.337	143	200	479.547	18443		234	2.704	95.221	89	103	257.493	9903	233.288								233.288
235	2.704	168.885	133	198	456.691	17564		235	2.704	99.298	93	107	268.518	10327	210.432								234.18
236	2.704	195.067	156	237	527.494	20287		236	2.704	85.212	80	92	230.426	8862	281.235								234.926
237	2.704	182.692	132	232	494.03	19000		237	2.704	86.087	80	92	232.792	8953	247.771								235.444
238	2.704	124.49	109	157	336.642	12947		238	2.704	85.567	80	93	231.388	8899	90.383								235.987
239	2.704	157.692	138	182	426.426	16400		239	2.704	72.529	68	81	196.13	7543	180.167		intdent cell	cell area	bg mean	CTFW			236.391
240	2.704	177.942	135	213	481.185	18506		240	2.704	96.317	89	105	260.458	10017	234.926		455.048	2.704	91.0721	208.789			238.182
																							238.714
241	2.496	148.333	122	177	370.262	14240		241	2.496	76.615	71	82	191.241	7355	168.504								239.78
242	2.496	131.688	97	171	328.712	12642		242	2.496	73.104	68	79	182.479	7018	126.954								242.17
243	2.496	247.75	206	293	618.421	23784		243	2.496	74.083	69	81	184.923	7112	416.663								245.342
244	2.496	163.875	131	198	409.057	15732		244	2.496	86.438	81	92	215.761	8298	207.299								246
245	2.496	141.521	107	169	353.257	13586		245	2.496	97.594	91	108	243.609	9369	151.499								247.505
246	2.496	191.677	155	226	478.455	18401		246	2.496	89.042	84	96	222.261	8548	276.697								247.771
247	2.496	160.469	133	190	400.554	15405		247	2.496	99.688	94	113	248.835	9570	198.796								251.712
248	2.496	159.698	132	184	398.63	15331		248	2.496	76.396	70	85	190.695	7334	196.872								255.794
249	2.496	202.167	159	235	504.638	19408		249	2.496	73.969	69	81	184.637	7101	302.88		intdent cell	cell area	bg mean	CTFW			260.85
250	2.496	231.01	171	281	576.637	22177		250	2.496	61.396	58	66	153.253	5894	374.879		443.862	2.496	80.8325	242.104			261.533
																							264.686
251	3.64	97.743	78	130	355.805	13684		251	3.64	68.286	63	73	248.575	9560	100.324								265.046
252	3.64	132.814	100	161	483.473	18594		252	3.64	71.179	66	76	259.106	9965	227.992								270.826
253	3.64	102.536	83	120	373.252	14355		253	3.64	73.864	69	80	268.882	10341	117.771								271.241
254	3.64	127.514	94	159	464.18	17852		254	3.64	70.15	65	76	255.361	9821	208.699								272.764
255	3.64	151.086	120	180	549.985	21152		255	3.64	78.457	73	84	285.601	10984	294.504								273.956
256	3.64	165.329	119	197	601.832	23146		256	3.64	74.286	69	80	270.416	10400	346.351								275.764
257	3.64	109.221	87	128	397.59	15291		257	3.64	75.371	71	84	274.368	10552	142.109								276.19
258	3.64	135.121	108	162	491.872	18917		258	3.64	67.1	62	74	244.259	9394	236.391								276.697
259	3.64	126.157	102	148	459.24	17662		259	3.64	62.221	59	69	226.5	8711	203.759		intdent cell	cell area	bg mean	CTFW			277.423
260	3.64	149.371	109	179	543.745	20912		260	3.64	60.957	58	67	221.897	8534	288.264		472.097	3.64	70.1871	216.616			278.06
																							278.148
261	5.408	115.337	88	142	623.777	23990		261	5.408	54.173	50	58	292.986	11268	332.377								281.235
262	5.408	123.356	89	159	667.148	25658		262	5.408	52.779	48	58	285.445	10978	375.748								286.451
263	5.408	122.495	94	149	662.494	25479		263	5.408	52.5	48	59	283.937	10920	371.094								287.155
264	5.408	111.673	75	145	603.964	23228		264	5.408	57.034	52	63	308.457	11863	312.564								287.629
265	5.408	129.144	85	170	698.454	26862		265	5.408	55.745	51	61	301.488	11595	407.054								287.699
266	5.408	91.029	69	120	492.314	18934		266	5.408	54.808	51	60	296.418	11400	200.914								287.85
267	5.408	74.981	62	85	405.52	15596		267	5.408	54.236	49	61	293.324	11281	114.12								288.264
268	5.408	105.293	77	133	569.46	21901		268	5.408	52.639	48	58	284.691	10949	278.06								289.676
269	5.408	88.125	70	109	476.609	18330		269	5.408	52.904	49	59	286.121	11004	185.209		intdent cell	cell area	bg mean	CTFW			291.233
270	5.408	75.577	62	85	408.745	15720		270	5.408	52.014	48	58	281.311	10819	117.345		560.849	5.408	53.8832	269.448			294.225
																							294.504
271	3.796	121.712	98	146	462.048	17770		271	3.796	68.733	63	75	260.926	10035	156.454								300.752
272	3.796	137.575	109	170	522.267	20086		272	3.796	79.87	74	92	303.204	11661	216.673								302.88
273	3.796	125.336	106	152	475.803	18299		273	3.796	88.199	83	95	334.822	12877	170.209								304.465
274	3.796	129.527	111	158	491.716	18911		274	3.796	86.082	80	92	326.788	12568	186.122								307.53
275	3.796	149.212	110	178	566.444	21785		275	3.796	87.445	82	94	331.962	12767	260.85								312.564
276	3.796	201.062	136	269	763.276	29355		276	3.796	88.575	83	96	336.252	12932	457.682								312.587
277	3.796	131.808	101	164	500.374	19244		277	3.796	82.055	76	89	311.499	11980	194.78								322.588
278	3.796	125.363	97	160	475.907	18303		278	3.796	65.37	60	75	248.159	9544	170.313								325.013
279	3.796	116.514	91	142	442.313	17011		279	3.796	81.404	77	88	309.029	11885	136.719		intdent cell	cell area	bg mean	CTFW			329.66
280	3.796	113.356	93	136	430.326	16550		280	3.796	77.308	72	84	293.48	11287	124.732		513.047	3.796	80.5041	207.454			329.66
																							331.946
281	4.056	150.814	102	193	611.739	23527		281	4.056	60.032	56	65	243.505	9365	351.227								332.377
282	4.056	111.801	88	142	453.493	17441		282	4.056	58.897	54	64	238.902	9188	192.981								335.714
283	4.056	119.731	99	151	485.657	18678		283	4.056	64.788	60	69	262.798	10107	225.145								337.39
284	4.056	108.199	87	130	438.88	16879		284	4.056	57.769	54	65	234.326	9012	178.368								344.905
285	4.056	150.346	125	195	609.841	23454		285	4.056	56.994	53	64	231.18	8891	349.329								344.923
286	4.056	151.526	113	197	614.625	23638		286	4.056	70.673	66	76	286.667	11025	354.113								346.351
287	4.056	152.212	112	194	617.407	23745		287	4.056	77.686	73	86	315.113	12119	356.895								348.805
288	4.056	258.051	186	330	1046.72	40256		288	4.056	80.859	75	86	327.984	12614	786.207								349.329
289	4.056	199.833	114	259	810.573	31174		289	4.056	58.436	55	64	237.03	9116	550.061		intdent cell	cell area	bg mean	CTFW			351.227
290	4.056	180.571	121	238	732.438	28169		290	4.056	56.154	52	61	227.774	8760	471.926		642.137	4.056	64.2288	381.625			354.113
																							354.879
291	2.912	71.071	62	82	206.972	7960		291	2.912	56.411	52	61	164.278	6318	42.506								354.882
292	2.912	72.688	60	84	211.679	8141		292	2.912	55.795	51	61	162.484	6249	47.213								356.895
293	2.912	72.196	61	87	210.249	8086		293	2.912	54.902	50	59	159.884	6149	45.783								361.542
294	2.912	71.92	63	82	209.443	8055		294	2.912	56.357	51	62	164.122	6312	44.977								362.318
295	2.912	80.723	67	92	235.08	9041		295	2.912	55.58	51	60	161.86	6225	70.614								363.077
296	2.912	69.018	62	77	200.992	7730		296	2.912	57.17	54	62	166.488	6403	36.526								363.573
297	2.912	72.973	66	82	212.511	8173		297	2.912	58.804	55	64	171.246	6586	48.045								363.863
298	2.912	75.768	67	86	220.649	8486		298	2.912	53.714	50	60	156.425	6016	56.183								364.376
299	2.912	77.366	67	88	225.304	8665		299	2.912	56.286	52	61	163.914	6304	60.838		intdent cell	cell area	bg mean	CTFW			368.436
300	2.912	78.821	67	93	229.542	8828		300	2.912	59.768	56	66	174.054	6694	65.076		216.242	2.912	56.4787	51.7761			371.094
																							372.277
301	2.236	99.012	80	119	221.403	8515		301	2.236	63.047	58	69	140.98	5422	78.2078								372.466
302	2.236	102.884	92	121	230.062	8848		302	2.236	69.953	63	76	156.425	6016	86.8668								374.879
303	2.236	126.907	101	151	283.781	10914		303	2.236	68.163	63	76	152.421	5862	140.586								375.748
304	2.236	138.756	113	164	310.277	11933		304	2.236	68.279	63	76	152.681	5872	167.082								376.645
305	2.236	115.477	95	134	258.222	9931		305	2.236	57.186	53	63	127.876	4918	115.027								376.701
306	2.236	95.151	78	111	212.771	8183		306	2.236	61.465	57	67	137.444	5286	69.5758								379.457
307	2.236	148.372	115	178	331.78	12760		307	2.236	63.105	59	71	141.11	5427	188.585								381.815
308	2.236	122.209	93	138	273.276	10510		308	2.236	60.314	56	65	134.87	5187	130.081								383.533
309	2.236	104.198	80	123	233	8961		309	2.236	70.849	64	80	158.428	6093	89.8048		intdent cell	cell area	bg mean	CTFW			384.115
310	2.236	112.105	95	128	250.681	9641		310	2.236	58.047	54	63	129.8	4992	107.486		260.525	2.236	64.0408	117.33			387.121
																							394.56
311	2.704	59.365	53	66	160.534	6174		311	2.704	53.048	49	60	143.451	5517	15.4411								402.316
312	2.704	62.837	56	72	169.92	6535		312	2.704	54.048	50	61	146.155	5621	24.8271								407.054
313	2.704	63.731	58	71	172.338	6628		313	2.704	53.029	49	59	143.399	5515	27.2451								408.892
314	2.704	60.846	55	67	164.538	6328		314	2.704	52.798	47	58	142.775	5491	19.4451								409.351
315	2.704	59.971	54	66	162.172	6237		315	2.704	54.067	50	60	146.207	5623	17.0791								410.712
316	2.704	62.298	53	71	168.464	6479		316	2.704	54.808	51	60	148.209	5700	23.3711								414.637
317	2.704	70.587	62	80	190.877	7341		317	2.704	53.058	48	57	143.477	5518	45.7841								416.663
318	2.704	68.317	62	75	184.741	7105		318	2.704	54.096	51	58	146.285	5626	39.6481								419.892
319	2.704	66.519	60	74	179.879	6918		319	2.704	54.115	49	59	146.337	5628	34.7861		intdent cell	cell area	bg mean	CTFW			419.964
320	2.704	61.49	57	70	166.28	6395		320	2.704	53.519	49	57	144.725	5566	21.1871		171.974	2.704	53.6586	26.8814			420.465
																							424.186
321	2.652	88.784	69	109	235.47	9056		321	2.652	45.275	42	50	120.075	4618	115.066								424.469
322	2.652	82.765	57	102	219.505	8442		322	2.652	45.333	43	49	120.231	4624	99.1013								431.72
323	2.652	97.235	69	116	257.883	9918		323	2.652	45.216	42	50	119.919	4612	137.479								436.143
324	2.652	82.451	65	99	218.673	8410		324	2.652	45.353	42	49	120.283	4626	98.2693								436.839
325	2.652	65.588	52	83	173.95	6690		325	2.652	45.608	43	49	120.959	4652	53.5463								443.989
326	2.652	85.608	64	104	227.046	8732		326	2.652	45.667	42	50	121.115	4658	106.642								447.168
327	2.652	68.382	53	81	181.361	6975		327	2.652	45.363	43	48	120.309	4627	60.9573								454.344
328	2.652	68.353	55	81	181.283	6972		328	2.652	44.99	42	49	119.321	4589	60.8793								457.682
329	2.652	71.147	53	85	188.693	7257		329	2.652	45.294	43	49	120.127	4620	68.2893		intdent cell	cell area	bg mean	CTFW			458.701
330	2.652	64.412	50	91	170.83	6570		330	2.652	45.912	43	50	121.765	4683	50.4263		205.469	2.652	45.4011	85.0657			464.76
																							469.893
331	2.236	196.616	110	267	439.66	16909		331	2.236	57.291	53	66	128.11	4927	325.013								471.926
332	2.236	202.151	110	284	452.037	17385		332	2.236	62.349	56	70	139.42	5362	337.39								477.252
333	2.236	367.43	236	457	821.623	31599		333	2.236	49.256	46	53	110.143	4236	706.976								489.203
334	2.236	223.047	143	279	498.762	19182		334	2.236	48.244	46	52	107.88	4149	384.115								497.864
335	2.236	205.512	136	282	459.552	17674		335	2.236	49.767	47	54	111.287	4280	344.905								511.991
336	2.236	179.686	113	243	401.802	15453		336	2.236	47.349	45	52	105.878	4072	287.155								512.331
337	2.236	289.721	172	395	647.855	24916		337	2.236	47.186	45	51	105.514	4058	533.208								522.693
338	2.236	216.035	143	288	483.083	18579		338	2.236	57.081	52	64	127.642	4909	368.436								526.112
339	2.236	93.663	61	121	209.443	8055		339	2.236	46.907	44	51	104.89	4034	94.7961		intdent cell	cell area	bg mean	CTFW			532.243
340	2.236	217.837	127	284	487.113	18734		340	2.236	47.302	45	52	105.774	4068	372.466		490.093	2.236	51.2732	375.446			533.208
																							544.804
341	2.054	188.759	128	238	387.735	14912		341	2.054	49.506	46	54	101.692	3911	278.148								549.997
342	2.054	307.81	216	369	632.28	24317		342	2.054	50.013	47	53	102.732	3951	522.693								550.061
343	2.054	291.506	154	369	598.79	23029		343	2.054	50.329	47	55	103.382	3976	489.203								559.934
344	2.054	203.063	142	253	417.117	16042		344	2.054	55.076	52	60	113.133	4351	307.53								561.599
345	2.054	214.949	140	261	441.533	16981		345	2.054	57.329	53	63	117.761	4529	331.946								574.679
346	2.054	241.81	138	315	496.708	19103		346	2.054	57.43	53	65	117.969	4537	387.121								582.09
347	2.054	167.354	121	212	343.767	13221		347	2.054	54.038	50	62	111.001	4269	234.18								605.049
348	2.054	240.063	149	288	493.12	18965		348	2.054	55.063	51	60	113.107	4350	383.533								668.991
349	2.054	180.671	135	231	371.12	14273		349	2.054	50.709	47	56	104.162	4006	261.533		intdent cell	cell area	bg mean	CTFW			671.591
350	2.054	226.114	149	269	464.466	17863		350	2.054	54.038	50	59	111.001	4269	354.879		464.664	2.054	53.3531	355.076			695.093
																							706.976
351	4.576	106.386	61	161	486.853	18724		351	4.576	41.79	40	46	191.241	7355	289.676								741.041
352	4.576	194.977	96	280	892.27	34316		352	4.576	41.557	39	44	190.175	7314	695.093								742.677
353	4.576	168.665	99	220	771.856	29685		353	4.576	41.818	39	45	191.372	7360	574.679								786.207
354	4.576	122.534	75	168	560.75	21566		354	4.576	53.631	47	60	245.429	9439	363.573								822.008
355	4.576	140.801	91	188	644.345	24781		355	4.576	41.983	39	45	192.126	7389	447.168								852.273
356	4.576	175.301	95	255	802.226	30853		356	4.576	41.864	40	47	191.58	7368	605.049								953.136
357	4.576	138.392	76	199	633.32	24357		357	4.576	41.972	39	46	192.074	7387	436.143								996.946
358	4.576	170.284	79	268	779.267	29970		358	4.576	41.881	39	46	191.658	7371	582.09								1003.21
359	4.576	162.136	80	268	741.981	28536		359	4.576	42.267	40	46	193.426	7439	544.804		intdent cell	cell area	bg mean	CTFW			1011.4
360	4.576	142.369	91	188	651.521	25057		360	4.576	42.131	40	46	192.802	7415	454.344		696.439	4.576	43.0894	499.262			1016.63
																							1224.9
361	1.872	170.306	114	209	318.831	12262		361	1.872	48.278	46	52	90.381	3476	225.551								1535.57
362	1.872	169.361	142	195	317.063	12194		362	1.872	49.944	47	56	93.502	3596	223.783								1724.13
363	1.872	92.681	71	115	173.508	6673		363	1.872	56.611	53	62	105.982	4076	80.2279
364	1.872	121.847	93	142	228.112	8773		364	1.872	54.583	50	59	102.186	3930	134.832
365	1.872	95.083	70	112	178.007	6846		365	1.872	48.972	47	53	91.682	3526	84.7269
366	1.872	98.403	76	119	184.221	7085		366	1.872	47.417	44	52	88.769	3414	90.9409
367	1.872	81.181	58	100	151.979	5845		367	1.872	47.75	45	51	89.393	3438	58.6989
368	1.872	98.875	83	113	185.105	7119		368	1.872	47.986	45	51	89.835	3455	91.8249
369	1.872	85.472	69	97	160.014	6154		369	1.872	48.069	45	52	89.991	3461	66.7339		intdent cell	cell area	bg mean	CTFW
370	1.872	118.278	89	139	221.429	8516		370	1.872	48.681	47	52	91.135	3505	128.149		211.827	1.872	49.8291	118.547
371	2.704	307.567	177	394	831.712	31987		371	2.704	55.981	52	62	151.381	5822	668.991
372	2.704	308.529	206	383	834.312	32087		372	2.704	58.74	55	63	158.844	6109	671.591
373	2.704	412.644	243	525	1115.86	42915		373	2.704	60.74	57	67	164.252	6317	953.136
374	2.704	194.731	117	265	526.584	20252		374	2.704	51.606	48	55	139.55	5367	363.863
375	2.704	334.212	203	423	903.762	34758		375	2.704	60.279	56	65	163.004	6269	741.041
376	2.704	254.731	187	324	688.833	26492		376	2.704	65.144	61	70	176.161	6775	526.112
377	2.704	143.365	87	191	387.683	14910		377	2.704	69.529	65	74	188.017	7231	224.962
378	2.704	147.442	97	187	398.708	15334		378	2.704	59.788	55	67	161.678	6218	235.987
379	2.704	139.894	77	205	378.297	14549		379	2.704	62.442	57	71	168.854	6494	215.576		intdent cell	cell area	bg mean	CTFW
380	2.704	217.038	116	291	586.907	22572		380	2.704	57.529	54	64	155.567	5983	424.186		665.265	2.704	60.1778	502.545
381	3.276	106.397	71	129	348.577	13406		381	3.276	45.73	43	51	149.821	5762	190.042
382	3.276	103.246	70	130	338.254	13009		382	3.276	45.048	43	50	147.585	5676	179.719
383	3.276	143.802	98	182	471.122	18119		383	3.276	50.389	46	56	165.084	6349	312.587
384	3.276	204.77	136	274	670.866	25801		384	3.276	54.754	50	61	179.385	6899	512.331
385	3.276	108.016	67	139	353.881	13610		385	3.276	47.429	45	54	155.385	5976	195.346
386	3.276	123.937	90	161	406.04	15616		386	3.276	47.325	44	51	155.047	5963	247.505
387	3.276	118.992	78	143	389.841	14993		387	3.276	53.595	50	58	175.589	6753	231.306
388	3.276	117.294	77	152	384.277	14779		388	3.276	45.183	42	50	148.027	5693	225.742
389	3.276	88.714	59	121	290.645	11178		389	3.276	46.349	44	50	151.849	5840	132.11		intdent cell	cell area	bg mean	CTFW
390	3.276	83.587	61	107	273.848	10532		390	3.276	48.127	45	52	157.673	6064	115.313		392.735	3.276	48.3929	234.2
391	1.82	253.386	173	334	461.19	17737		391	1.82	69.571	63	79	126.628	4870	361.542
392	1.82	291.943	213	351	531.368	20436		392	1.82	62.357	55	71	113.497	4365	431.72
393	1.82	200.171	110	273	364.334	14012		393	1.82	47.829	45	52	87.053	3348	264.686
394	1.82	261.714	168	342	476.349	18320		394	1.82	48	45	52	87.365	3360	376.701
395	1.82	254.943	153	341	464.024	17846		395	1.82	48.686	45	54	88.613	3408	364.376
396	1.82	177.143	124	219	322.419	12400		396	1.82	58.286	55	65	106.086	4080	222.771
397	1.82	362.386	280	415	659.582	25367		397	1.82	60.829	57	67	110.715	4258	559.934
398	1.82	282.557	223	369	514.285	19779		398	1.82	49.971	46	54	90.953	3498	414.637
399	1.82	214.757	119	293	390.881	15033		399	1.82	53.7	49	59	97.74	3759	291.233		intdent cell	cell area	bg mean	CTFW
400	1.82	263.229	184	336	479.105	18426		400	1.82	48.286	45	53	87.885	3380	379.457		466.354	1.82	54.7515	366.706

## Sheet: Fig. 4 b
Sothern blot	nipA-deletion

## Sheet: Fig. 4 d
sJM43	Catch	Bulb	Paralyse	Zeit Bulb	Zeit Paralyse	Min bulb	Min para				sJM44	Catch	Bulb	Paralyse	Zeit Bulb	Zeit Paralyse	Min bulb	Min para				sJM50	Catch	Bulb	Paralyse	Zeit Bulb	Zeit Paralyse	Min bulb	Min para				sJM51	Catch	Bulb	Paralyse	Zeit Bulb	Zeit Paralyse	Min bulb	Min para
1	00:04:00	01:09:00	00:47:00	01:05:00	00:43:00	65	43				1	18:23:00	19:37:00	22:07:00	01:14:00	03:44:00	74	224				1	18:54:00	20:05:00	20:40:00	01:11:00	01:46:00	71	106				1	17:28:00	18:58:00	20:54:00	01:30:00	03:26:00	90	206
2	18:14:00	19:18:00	19:18:00	01:04:00	01:04:00	64	64				2	17:25:00	19:28:00	19:17:00	02:03:00	01:52:00	123	112				2	01:49:00	02:54:00		01:05:00		65					2	03:27:00	04:29:00		01:02:00		62	0
3	20:23:00	21:26:00		01:03:00		63	0				3	23:31:00	01:28:00	04:18:00	01:57:00	04:47:00	117	287				3	19:48:00	21:02:00	23:10:00	01:14:00	03:22:00	74	202				3	20:12:00	21:41:00	21:16:00	01:29:00	01:04:00	89	64
4	00:15:00	01:30:00	00:48:00	01:15:00	00:33:00	75	33				4	17:42:00	19:28:00	18:45:00	01:46:00	01:03:00	106	63				4	17:57:00	19:09:00	21:29:00	01:12:00	03:32:00	72	212				4	20:12:00	21:48:00	21:16:00	01:36:00	01:04:00	96	64
5	00:37:00	01:52:00	01:20:00	01:15:00	00:43:00	75	43				5	17:42:00	19:17:00	20:21:00	01:35:00	02:39:00	95	159				5	21:18:00	22:33:00	22:23:00	01:15:00	01:05:00	75	65				5	23:23:00	00:38:00	00:15:00	01:15:00	00:52:00	75	52
6	17:28:00	18:36:00	18:36:00	01:08:00	01:08:00	68	68				6	17:29:00	19:26:00	19:10:00	01:57:00	01:41:00	117	101				6	17:30:00	18:30:00	20:25:00	01:00:00	02:55:00	60	175				6	17:28:00	18:47:00	18:37:00	01:19:00	01:09:00	79	69
7	22:40:00	00:15:00	23:43:00	01:35:00	01:03:00	95	63				7	23:23:00	01:20:00	00:38:00	01:57:00	01:15:00	117	75				7	17:57:00	19:00:00	19:43:00	01:03:00	01:46:00	63	106				7	18:59:00	20:55:00	22:21:00	01:56:00	03:22:00	116	202
8	17:28:00	18:49:00	18:57:00	01:21:00	01:29:00	81	89				8	23:31:00	01:18:00	01:29:00	01:47:00	01:58:00	107	118				8	21:51:00	23:05:00	22:54:00	01:14:00	01:03:00	74	63				8	22:11:00	23:44:00	01:53:00	01:33:00	03:42:00	93	222
9	23:02:00	00:48:00	00:05:00	01:46:00	01:03:00	106	63				9	17:25:00	19:28:00	19:28:00	02:03:00	02:03:00	123	123				9	22:12:00	23:35:00	23:46:00	1900-01-01 01:23:00	01:34:00	83	94				9	22:52:00	00:16:00	01:43:00	01:24:00	02:51:00	84	171
10	17:44:00	19:09:00	19:09:00	01:25:00	01:25:00	85	85				10	02:02:00	03:07:00	03:27:00	01:05:00	01:25:00	65	85				10	16:55:00	18:16:00	18:28:00	01:21:00	01:33:00	81	93				10	20:13:00	21:38:00	01:00:00	01:25:00	04:47:00	85	287
11	19:14:00	20:06:00	21:42:00	00:52:00	02:28:00	52	148				11	21:25:00	23:11:00	23:00:00	01:46:00	01:35:00	106	95				11	00:46:00	01:31:00	01:07:00	00:45:00	00:21:00	45	21				11	17:32:00	18:30:00	23:16:00	00:58:00	05:44:00	58	344
12	21:21:00	22:14:00	22:14:00	00:53:00	00:53:00	53	53				12	19:17:00	20:21:00	00:25:00	01:04:00	05:08:00	64	308				12	00:46:00	01:53:00	01:07:00	01:07:00	00:21:00	67	21				12	19:20:00	21:06:00	00:28:00	01:46:00	05:08:00	106	308
13	17:39:00	19:03:00	18:52:00	01:24:00	01:13:00	84	73				13	21:46:00	22:50:00	23:42:00	01:04:00	01:56:00	64	116				13	00:23:00	01:19:00	01:19:00	00:56:00	00:56:00	56	56				13	00:36:00	01:37:00	00:57:00	01:01:00	00:21:00	61	21
14	18:00:00	19:03:00	18:32:00	01:03:00	00:32:00	63	32				14	02:34:00	03:38:00	04:30:00	01:04:00	01:56:00	64	116				14	03:57:00	04:41:00	04:52:00	00:44:00	00:55:00	44	55				14	01:00:00	02:15:00		01:15:00		75	0
15	23:49:00	00:53:00	01:48:00	01:04:00	01:59:00	64	119				15	01:29:00	02:34:00	03:24:00	01:05:00	01:55:00	65	115				15	00:26:00	01:45:00		01:19:00		79	0				15	03:12:00	04:14:00	03:33:00	01:02:00	00:21:00	62	21
16	18:00:00	19:35:00		01:35:00		95	0				16	00:30:00	01:34:00	03:01:00	01:04:00	02:31:00	64	151				16	20:34:00	21:41:00		01:07:00		67	0				16	17:29:00	18:38:00	17:56:00	01:09:00	00:27:00	69	27
17	19:00:00	20:06:00		01:06:00		66	0				17	22:34:00	23:37:00	23:16:00	01:03:00	00:42:00	63	42				17	01:45:00	03:04:00	02:19:00	01:19:00	00:34:00	79	34				17	02:16:00	03:51:00		01:35:00		95	0
18	18:32:00	19:24:00	19:46:00	00:52:00	01:14:00	52	74				18	02:54:00	04:45:00		01:51:00		111	0				18	00:49:00	01:45:00		00:56:00		56	0				18	20:21:00	21:49:00	21:27:00	01:28:00	01:06:00	88	66
19	19:35:00	20:28:00	21:11:00	00:53:00	01:36:00	53	96				19	03:12:00	04:14:00		01:02:00		62	0				19	00:26:00	01:36:00	01:00:00	01:10:00	00:34:00	70	34				19	19:15:00	21:05:00	22:11:00	01:50:00	02:56:00	110	176
20	01:25:00	02:31:00	02:52:00	01:06:00	01:27:00	66	87				20	17:32:00	19:33:00	23:37:00	02:01:00	06:05:00	121	365				20	01:23:00	02:19:00	03:17:00	00:56:00	01:54:00	56	114				20	01:43:00	03:02:00	02:27:00	01:19:00	00:44:00	79	44
21	20:18:00	21:00:00	22:26:00	00:42:00	02:08:00	42	128				21	17:32:00	19:01:00	19:01:00	01:29:00	01:29:00	89	89					10:54:00	12:08:00	12:08:00	01:14:00	01:14:00	74	74				21	19:26:00	20:43:00	19:59:00	01:17:00	00:33:00	77	33
22	18:03:00	19:11:00	19:23:00	01:08:00	01:20:00	68	80				22	03:33:00	04:35:00		01:02:00		62	0					11:00:00	12:40:00	12:15:00	01:40:00	01:15:00	100	75				22	19:04:00	21:05:00	20:43:00	02:01:00	01:39:00	121	99
23	23:25:00	00:42:00	01:05:00	01:17:00	01:40:00	77	100				23	22:34:00	23:38:00	23:06:00	01:04:00	00:32:00	64	32					12:46:00	13:37:00	13:24:00	00:51:00	00:38:00	51	38				23	19:19:00	20:57:00	20:03:00	01:38:00	00:44:00	98	44
24	21:34:00	22:18:00	22:18:00	00:44:00	00:44:00	44	44				24	20:37:00	21:51:00	23:59:00	01:14:00	03:22:00	74	202					13:37:00	14:27:00	14:45:00	00:50:00	01:08:00	50	68				24	18:31:00	19:34:00	19:02:00	01:03:00	00:31:00	63	31
25	01:16:00	02:13:00	01:50:00	00:57:00	00:34:00	57	34				25	03:02:00	04:05:00	03:33:00	01:03:00	00:31:00	63	31					15:22:00	16:16:00	16:22:00	00:54:00	01:00:00	54	60				25	18:23:00	19:41:00	20:25:00	01:18:00	02:02:00	78	122
26	21:23:00	22:41:00	22:18:00	01:18:00	00:55:00	78	55				26	17:33:00	19:02:00	18:41:00	01:29:00	01:08:00	89	68					10:43:00	12:15:00	11:37:00	01:32:00	00:54:00	92	54
27	20:28:00	21:23:00	21:02:00	00:55:00	00:34:00	55	34				27	21:42:00	23:17:00	22:24:00	01:35:00	00:42:00	95	42					11:01:00	11:57:00	12:03:00	00:56:00	01:02:00	56	62
28	20:28:00	21:44:00	21:12:00	01:16:00	00:44:00	76	44				28	19:20:00	20:47:00	20:36:00	01:27:00	01:16:00	87	76					12:57:00	13:43:00	13:17:00	00:46:00	00:20:00	46	20
29	19:45:00	20:28:00	20:07:00	00:43:00	00:22:00	43	22				29	21:32:00	22:49:00	23:00:00	01:17:00	01:28:00	77	88					12:15:00	13:05:00	12:53:00	00:50:00	00:38:00	50	38
30	20:07:00	21:13:00	20:50:00	01:06:00	00:43:00	66	43				30	01:02:00	02:10:00	01:48:00	01:08:00	00:46:00	68	46					12:09:00	13:06:00	12:53:00	00:57:00	00:44:00	57	44
31	19:45:00	21:02:00	20:29:00	01:17:00	00:44:00	77	44				31	23:34:00	00:51:00	00:07:00	01:17:00	00:33:00	77	33					10:32:00	11:14:00	11:38:00	00:42:00	01:06:00	42	66
32	16:57:00	18:04:00	18:38:00	01:07:00	01:41:00	67	101				32	21:23:00	22:49:00	22:16:00	01:26:00	00:53:00	86	53					11:01:00	11:57:00	12:34:00	00:56:00	01:33:00	56	93
33	20:29:00	21:46:00	21:35:00	01:17:00	01:06:00	77	66				33	20:59:00	22:04:00	21:21:00	01:05:00	00:22:00	65	22
34	19:57:00	20:51:00	20:51:00	00:54:00	00:54:00	54	54				34	22:16:00	23:23:00	23:11:00	01:07:00	00:55:00	67	55
35	21:13:00	22:30:00	22:42:00	01:17:00	01:29:00	77	89				35	01:13:00	02:21:00	01:25:00	01:08:00	00:12:00	68	12
36	20:51:00	21:46:00	21:24:00	00:55:00	00:33:00	55	33				36	19:21:00	20:27:00	20:37:00	01:06:00	01:16:00	66	76
37	02:14:00	03:11:00	04:17:00	00:57:00	02:03:00	57	123				37	22:16:00	23:34:00	23:01:00	01:18:00	00:45:00	78	45
38	02:14:00	03:22:00	02:47:00	01:08:00	00:33:00	68	33				38	19:21:00	20:27:00	20:04:00	01:06:00	00:43:00	66	43
39	01:40:00	02:36:00	02:14:00	00:56:00	00:34:00	56	34				39	20:48:00	22:05:00	22:05:00	01:17:00	01:17:00	77	77
40	00:22:00	01:40:00		01:18:00		78	0				40	02:11:00	03:30:00	02:32:00	01:19:00	00:21:00	79	21
41	00:33:00	01:36:00		01:03:00		63	0				41	20:26:00	21:33:00	21:54:00	01:07:00	01:28:00	67	88
42	20:11:00	21:06:00	21:17:00	00:55:00	01:06:00	55	66				42	19:21:00	20:27:00	20:05:00	01:06:00	00:44:00	66	44
43	02:06:00	03:15:00	03:03:00	01:09:00	00:57:00	69	57				43	20:48:00	22:05:00	22:05:00	01:17:00	01:17:00	77	77
44	19:27:00	20:44:00	20:55:00	01:17:00	01:28:00	77	88				44	23:35:00	00:41:00	01:03:00	01:06:00	01:28:00	66	88
45	18:08:00	19:05:00		00:57:00		57	0				45	20:16:00	21:44:00	20:48:00	01:28:00	00:32:00	88	32
46	02:06:00	03:03:00	03:15:00	00:57:00	01:09:00	57	69				46	23:46:00	00:52:00	00:41:00	01:06:00	00:55:00	66	55
47	19:28:00	20:33:00	20:44:00	01:05:00	01:16:00	65	76				47	23:58:00	01:26:00	01:04:00	01:28:00	01:06:00	88	66
48	23:19:00	00:14:00	23:52:00	00:55:00	00:33:00	55	33				48	21:55:00	00:08:00	01:14:00	02:13:00	03:19:00	133	199
49	18:20:00	19:05:00	19:28:00	00:45:00	01:08:00	45	68				49	22:28:00	23:36:00	22:50:00	01:08:00	00:22:00	68	22
50	19:39:00	20:22:00	21:39:00	00:43:00	02:00:00	43	120				50	21:11:00	22:17:00	00:30:00	01:06:00	03:19:00	66	199
51	21:06:00	21:50:00	21:39:00	00:44:00	00:33:00	44	33				51	20:27:00	21:33:00	21:45:00	01:06:00	01:18:00	66	78
52	23:19:00	00:14:00	00:04:00	00:55:00	00:45:00	55	45				52	20:27:00	21:33:00	21:33:00	01:06:00	01:06:00	66	66
53	21:06:00	21:50:00	22:34:00	00:44:00	01:28:00	44	88				53	19:10:00	20:16:00	20:06:00	01:06:00	00:56:00	66	56
54	23:30:00	00:48:00	00:04:00	01:18:00	00:34:00	78	34				54	19:44:00	21:00:00	21:33:00	01:16:00	01:49:00	76	109
55	00:25:00	01:44:00	00:58:00	01:19:00	00:33:00	79	33				55	20:38:00	21:45:00	21:22:00	01:07:00	00:44:00	67	44
56	23:42:00	00:36:00	00:58:00	00:54:00	01:16:00	54	76				56	02:01:00	03:43:00	02:46:00	01:42:00	00:45:00	102	45
57	02:18:00	03:26:00	03:15:00	01:08:00	00:57:00	68	57				57	22:29:00	23:47:00	22:51:00	01:18:00	00:22:00	78	22
58	22:24:00	23:08:00	23:30:00	00:44:00	01:06:00	44	66				58	00:42:00	02:01:00	00:53:00	01:19:00	00:11:00	79	11
59	20:55:00	22:12:00	22:01:00	01:17:00	01:06:00	77	66				59	20:49:00	21:55:00	21:43:00	01:06:00	00:54:00	66	54
60	21:50:00	22:46:00	22:57:00	00:56:00	01:07:00	56	67				60	21:12:00	23:25:00	00:31:00	02:13:00	03:19:00	133	199
61	00:04:00	01:22:00	01:10:00	01:18:00	01:06:00	78	66				61	17:19:00	18:27:00	18:26:00	01:08:00	01:07:00	68	67
62	03:49:00	04:44:00	04:22:00	00:55:00	00:33:00	55	33				62
20% trimmed		excluded
sJM43	sJM44	sJM50	sJM51
42	62	42	58
43	62	44	61
43	63	45	62
44	63	46	62
44	64	50	63
44	64	50	69
44	64	51	75
45	64	54	75
52	64	56	77
52	65	56	78
53	65	56	79
53	65	56	79
54	66	56	84
54	66	57	85
55	66	60	88
55	66	63	89
55	66	65	90
55	66	67	93
55	66	67	95
55	66	70	96
56	66	71	98
56	66	72	106
57	67	74	110
57	67	74	116
57	67	74	121
57	68	75
63	68	79
63	68	79
63	68	81
64	74	83
64	74	92
65	76	100
65	77
66	77
66	77
66	77
67	78
68	78
68	79
68	79
68	86
69	87
75	88
75	88
76	89
77	89
77	95
77	95
77	102
77	106
77	106
78	107
78	111
78	117
78	117
79	117
81	121
84	123
85	123
95	133
95	133
106

## Sheet: Fig. 5 f
KIT52	dpy-7(p)::mScarlet			KIT44	dpy-7(p)::nipA::mScarlet
Repilicate	hatched	deformed		Repilicate	hatched	deformed
1	35	1		1	30	4
2	40	3		2	35	7
3	35	2		3	30	6

## Sheet: Fig. 6 d
days	N2			NipA-mScarlet x N2			mScarlet x N2			NipAΔSP-mScarlet x N2			NipA x N2			mScarlet x GS2478			NipA-mScarlet x GS2478			NipACys/Ala-mScarlet x N2
0	0	0	0	0	0	0	0	0	0	0	0	0	0	0	0	0	0	0	0	0	0	0	0	0
1	0															0	0	0
2							0	0	0
3	0	0	0	1	0	0				0	0	0	0	0	0				0	0	1	0	0	0
4				2	1	2	0	0	0							0	0	0	1	2	2
5				3	4	3													3	4	3
6	0	0	0							0	0	0	0	0	0							0	0	0
7							0	0	0
8				4	5	5										0	0	0	4	5	4
9	0	0	0							0	0	0	0	0	0							0	0	0
10				5	5	5	0	0	0				0	1	1
11																0	0	0
12	0	0	0							0	1	2										0	0	0
13							0	0	0
14																0	0	0
15	0	0	0																			0	0	0
16							0	0	0
17																0	0	0
18	0	0	0																			0	0	0
19
20	0	0	0	5	5	5	0	0	0	0	1	2	0	1	1	0	0	0	4	5	4	0	0	0

## Sheet: Fig. 9 a
GeneID	Length	N2	NipA	log2FoldChange(32xN2/N2_JE)	FDR	Up/Down-Regulation(32xN2/N2_JE)	Pvalue	Symbol	Cellular Component	Molecular Function	Biological Process	Kegg Orthology	Nr Description		GeneID	Length	mScarletxN2	NipA-mScarletxN2	log2FoldChange(46xN2/72xN2)	FDR	Up/Down-Regulation(46xN2/72xN2)	Pvalue	Symbol	Cellular Component	Molecular Function	Biological Process	Kegg Orthology	Nr Description
3565544	249	2517.74	0.01	-17.9418	0	Down	0	C54C8.12	NA	NA	GO:0007218//neuropeptide signaling pathway	NA	NP_001021061.1//Uncharacterized protein CELE_C54C8.12 [Caenorhabditis elegans]		36805049	510	4.45	0.01	-8.79766	4.72339e-06	Down	7.20836e-07	W02H5.19	NA	NA	NA	NA	NP_001368625.1//Uncharacterized protein CELE_W02H5.19 [Caenorhabditis elegans]
4927052	627	24.32	0.01	-11.2479	7.06851e-49	Down	6.86154e-50	Y110A7A.21	GO:0016021//integral component of membrane	NA	NA	NA	NP_001076618.1//Uncharacterized protein CELE_Y110A7A.21 [Caenorhabditis elegans]		39010826	551	2.5	0.01	-7.96578	0.000382215	Down	8.08992e-05	Y49F6B.20	NA	NA	NA	NA	NP_001355425.1//Uncharacterized protein CELE_Y49F6B.20 [Caenorhabditis elegans]
176807	703	17.83	0.01	-10.8001	3.4613e-43	Down	3.69044e-44	cyn-2	NA	GO:0003755//peptidyl-prolyl cis-trans isomerase activity;GO:0051082//unfolded protein binding;GO:0016018//cyclosporin A binding	GO:0006457//protein folding;GO:0042026//protein refolding	K01802//peptidylprolyl isomerase [EC:5.2.1.8]	NP_499828.1//Peptidyl-prolyl cis-trans isomerase 2 [Caenorhabditis elegans]		178010	727	1.67	0.01	-7.3837	0.000206462	Down	4.12166e-05	M7.10	NA	NA	NA	K11128//H/ACA ribonucleoprotein complex subunit 1	NP_502073.1//DUF148 domain-containing protein [Caenorhabditis elegans]
3565972	1244	17.2	0.01	-10.7482	1.15487e-92	Down	6.32202e-94	Y49A3A.3	NA	GO:0008175//tRNA methyltransferase activity;GO:0106050//tRNA 2'-O-methyltransferase activity	GO:0030488//tRNA methylation	K15446//tRNA:m4X modification enzyme [EC:2.1.1.225]	NP_506560.1//CHHC U11-48K-type domain-containing protein [Caenorhabditis elegans]		3565972	1244	1.48	0.01	-7.20945	1.05258e-07	Down	1.26067e-08	Y49A3A.3	NA	GO:0008175//tRNA methyltransferase activity;GO:0106050//tRNA 2'-O-methyltransferase activity	GO:0030488//tRNA methylation	K15446//tRNA:m4X modification enzyme [EC:2.1.1.225]	NP_506560.1//CHHC U11-48K-type domain-containing protein [Caenorhabditis elegans]
182648	471	12.64	0.01	-10.3038	6.71793e-15	Down	1.66095e-15	rpoa-12	GO:0005730//nucleolus;GO:0005736//RNA polymerase I complex	GO:0003899//DNA-directed 5'-3' RNA polymerase activity;GO:0008270//zinc ion binding;GO:0003676//nucleic acid binding	GO:0006363//termination of RNA polymerase I transcription;GO:0006351//transcription, DNA-templated;GO:0006379//mRNA cleavage	K03000//DNA-directed RNA polymerase I subunit RPA12	NP_506572.1//DNA-directed RNA polymerase subunit [Caenorhabditis elegans]		191073	5394	1.42	0.01	-7.14975	5.04097e-40	Down	1.01396e-41	ZC84.1	GO:0005576//extracellular region	GO:0004867//serine-type endopeptidase inhibitor activity	NA	K23620//protein AMBP;K20879//NIMA (never in mitosis gene a)-related kinase 10 [EC:2.7.11.1]	NP_499036.3//Uncharacterized protein CELE_ZC84.1 [Caenorhabditis elegans]
187263	381	12.06	0.01	-10.236	1.05656e-08	Down	3.58294e-09	K10D2.7	GO:0005829//cytosol;GO:0019008//molybdopterin synthase complex	GO:0000166//nucleotide binding;GO:0030366//molybdopterin synthase activity	GO:0006777//Mo-molybdopterin cofactor biosynthetic process	K21232//molybdopterin synthase sulfur carrier subunit	NP_498102.1//Molybdopterin synthase sulfur carrier subunit [Caenorhabditis elegans]		191611	994	1.28	0.01	-7	3.15869e-05	Down	5.45072e-06	bli-2	GO:0005576//extracellular region;GO:0016021//integral component of membrane;GO:0005581//collagen trimer	GO:0042302//structural constituent of cuticle;GO:0008061//chitin binding	NA	K06237//collagen, type IV, alpha	VDK46034.1//unnamed protein product [Anisakis simplex]
176732	973	10.12	0.01	-9.98299	2.64227e-39	Down	3.07648e-40	zig-8	GO:0005576//extracellular region;GO:0032589//neuron projection membrane	NA	GO:0050808//synapse organization	K06774//neurotrimin;K12567//titin [EC:2.7.11.1];K13912//deleted in malignant brain tumors 1 protein	NP_499714.1//Zwei Ig domain protein zig-8 [Caenorhabditis elegans]		189545	1198	1.22	0.01	-6.93074	2.51118e-06	Down	3.67252e-07	clec-107	NA	GO:0030246//carbohydrate binding	NA	NA	NP_001293459.1//C-type lectin domain-containing protein [Caenorhabditis elegans]
188267	323	10.07	0.01	-9.97585	6.56503e-05	Down	2.98686e-05	spp-6	NA	NA	GO:0050830//defense response to Gram-positive bacterium	K12382//saposin	NP_509236.2//Saposin B-type domain-containing protein [Caenorhabditis elegans]		191046	928	1.04	0.01	-6.70044	0.000709531	Down	0.000158787	fbxa-78	NA	NA	GO:0045087//innate immune response	NA	NP_001370843.1//F-box domain-containing protein [Caenorhabditis elegans]
4363097	430	8.42	0.01	-9.71768	2.07761e-08	Down	7.17552e-09	T26H5.10	NA	NA	NA	NA	NP_001041171.1//Uncharacterized protein CELE_T26H5.10 [Caenorhabditis elegans]		185301	779	2.21	0.09	-4.61798	2.51211e-06	Down	3.67252e-07	F35E8.10	NA	NA	NA	NA	NP_506985.1//Uncharacterized protein CELE_F35E8.10 [Caenorhabditis elegans]
183722	846	8.03	0.01	-9.64926	6.88185e-26	Down	1.1499e-26	col-138	NA	NA	NA	K22020//mucin-19	XP_029976997.1//collagen alpha-1(I) chain-like, partial [Salarias fasciatus]		174496	1230	1.67	0.11	-3.92427	5.015e-07	Down	6.58516e-08	M176.10	NA	NA	NA	NA	NP_001360470.1//Uncharacterized protein CELE_M176.10 [Caenorhabditis elegans];NP_496014.1//Uncharacterized protein CELE_M176.10 [Caenorhabditis elegans]
189260	397	7.17	0.01	-9.48583	4.55545e-06	Down	1.85678e-06	W06G6.10	NA	NA	NA	NA	NP_507213.1//Uncharacterized protein CELE_W06G6.10 [Caenorhabditis elegans]		187239	912	2.32	0.16	-3.85798	2.83107e-06	Down	4.17546e-07	col-49	NA	GO:0005201//extracellular matrix structural constituent	NA	K22020//mucin-19	TRY62472.1//hypothetical protein DNTS_007136, partial [Danionella translucida]
183774	240	4504.92	6.58	-9.4192	0	Down	0	nlp-39	NA	NA	GO:0007218//neuropeptide signaling pathway	NA	NP_493163.1//Neuropeptide-Like Protein [Caenorhabditis elegans]		175688	2418	0.39	0.03	-3.70044	0.000275665	Down	5.62508e-05	C45G9.10	NA	NA	NA	NA	NP_741127.1//Uncharacterized protein CELE_C45G9.10 [Caenorhabditis elegans]
6418731	386	6.08	0.01	-9.24793	6.56656e-05	Down	2.98686e-05	F20E11.17	NA	NA	NA	NA	NP_001122925.2//Uncharacterized protein CELE_F20E11.17 [Caenorhabditis elegans]		173009	693	8.54	0.74	-3.52864	9.2669e-14	Down	6.39648e-15	clec-94	NA	GO:0030246//carbohydrate binding	NA	NA	NP_492867.1//C-type lectin domain-containing protein [Caenorhabditis elegans]
172543	1311	6.08	0.01	-9.24793	7.9311e-35	Down	1.02862e-35	D2005.1	GO:0005634//nucleus;GO:0005730//nucleolus;GO:0005737//cytoplasm;GO:0022626//cytosolic ribosome	GO:0003729//mRNA binding;GO:0003726//double-stranded RNA adenosine deaminase activity;GO:0003725//double-stranded RNA binding;GO:0008251//tRNA-specific adenosine deaminase activity	GO:0006396//RNA processing;GO:0006397//mRNA processing;GO:0008340//determination of adult lifespan;GO:0006382//adenosine to inosine editing;GO:0050921//positive regulation of chemotaxis;GO:0006935//chemotaxis;GO:0040028//regulation of vulval development	K13194//double stranded RNA-specific editase B [EC:3.5.-.-]	NP_871801.1//A-to-I RNA editing regulator adr-1 [Caenorhabditis elegans]		187343	463	11.67	1.03	-3.50209	5.24395e-09	Down	5.42946e-10	K12H6.4	NA	NA	NA	NA	NP_494374.2//Uncharacterized protein CELE_K12H6.4 [Caenorhabditis elegans]
3565448	486	6.06	0.01	-9.24317	4.0855e-08	Down	1.43703e-08	ZK666.11	NA	NA	NA	NA	NP_001254252.1//Uncharacterized protein CELE_ZK666.11 [Caenorhabditis elegans];NP_001254251.1//Uncharacterized protein CELE_ZK666.11 [Caenorhabditis elegans]		184155	358	10.52	0.96	-3.45396	0.000148863	Down	2.88992e-05	F07G6.8	NA	NA	NA	NA	NP_508316.1//Uncharacterized protein CELE_F07G6.8 [Caenorhabditis elegans]
186199	538	4.89	0.01	-8.93369	8.04605e-08	Down	2.87792e-08	F54B8.1	NA	NA	NA	NA	NP_506946.1//Uncharacterized protein CELE_F54B8.1 [Caenorhabditis elegans]		183722	846	4.98	0.46	-3.43644	9.24396e-11	Down	8.15526e-12	col-138	NA	NA	NA	K22020//mucin-19	XP_029976997.1//collagen alpha-1(I) chain-like, partial [Salarias fasciatus]
3565531	411	4.86	0.01	-8.92481	0.000127884	Down	5.98174e-05	C17F4.12	NA	NA	NA	NA	NP_001021967.1//Uncharacterized protein CELE_C17F4.12 [Caenorhabditis elegans]		186926	1316	1.08	0.1	-3.43296	0.000148904	Down	2.88992e-05	nas-19	GO:0005576//extracellular region	GO:0004222//metalloendopeptidase activity;GO:0008270//zinc ion binding	GO:0018996//molting cycle, collagen and cuticulin-based cuticle	K08076//astacin [EC:3.4.24.21]	NP_505893.2//Zinc metalloproteinase nas-19 [Caenorhabditis elegans]
7040131	550	4.19	0.01	-8.71081	3.10462e-07	Down	1.15427e-07	rgba-1	NA	NA	NA	NA	NP_001129766.1//Regulatory Gene for Behavioral Aging [Caenorhabditis elegans]		172607	1221	2.33	0.22	-3.40475	2.86991e-08	Down	3.21596e-09	col-63	GO:0016021//integral component of membrane	GO:0042302//structural constituent of cuticle	NA	K22020//mucin-19	POM28573.1//hypothetical protein FL81_18701 [Caenorhabditis remanei]
184706	397	4.15	0.01	-8.69697	0.00093303	Down	0.000480472	F20A1.8	NA	NA	NA	NA	NP_504785.1//Uncharacterized protein CELE_F20A1.8 [Caenorhabditis elegans]		171808	450	5.4	0.55	-3.29546	0.000441451	Down	9.46272e-05	Y74C10AR.2	NA	NA	NA	NA	NP_001368010.1//Uncharacterized protein CELE_Y74C10AR.2 [Caenorhabditis elegans]
187239	912	3.94	0.01	-8.62205	2.62403e-14	Down	6.66168e-15	col-49	NA	GO:0005201//extracellular matrix structural constituent	NA	K22020//mucin-19	TRY62472.1//hypothetical protein DNTS_007136, partial [Danionella translucida]		175641	772	1.93	0.21	-3.20014	0.000755866	Down	0.000170339	clec-157	NA	GO:0030246//carbohydrate binding	NA	NA	NP_498002.1//C-type lectin domain-containing protein [Caenorhabditis elegans]
183563	590	3.8	0.01	-8.56986	3.10417e-07	Down	1.15427e-07	C47F8.7	NA	NA	NA	NA	NP_493117.1//Uncharacterized protein CELE_C47F8.7 [Caenorhabditis elegans]		183345	692	4.46	0.5	-3.15704	7.93782e-07	Down	1.07356e-07	scl-8	GO:0005615//extracellular space	NA	NA	K19919//cysteine-rich secretory protein	NP_502510.1//SCP domain-containing protein [Caenorhabditis elegans]
183930	1048	3.72	0.01	-8.53916	4.39297e-16	Down	1.03253e-16	D1081.6	NA	NA	NA	NA	NP_001366830.1//Uncharacterized protein CELE_D1081.6 [Caenorhabditis elegans]		172494	1569	1.14	0.13	-3.13245	2.45694e-05	Down	4.17748e-06	col-7	GO:0016021//integral component of membrane;GO:0005581//collagen trimer	GO:0042302//structural constituent of cuticle	NA	K06237//collagen, type IV, alpha	POM28573.1//hypothetical protein FL81_18701 [Caenorhabditis remanei]
189087	436	3.62	0.01	-8.49985	0.000481668	Down	0.000239914	W01C8.1	NA	NA	NA	NA	NP_508958.2//Uncharacterized protein CELE_W01C8.1 [Caenorhabditis elegans]		174857	1467	1.55	0.18	-3.1062	1.36428e-06	Down	1.91208e-07	rol-1	GO:0005581//collagen trimer	GO:0005201//extracellular matrix structural constituent	NA	K16628//collagen, type VII, alpha	KAB7502965.1//Collagen alpha-2(I) chain [Armadillidium nasatum]
13224297	612	3.56	0.01	-8.47573	3.10373e-07	Down	1.15427e-07	K09E9.7	NA	NA	NA	NA	NP_001370259.1//Uncharacterized protein CELE_K09E9.7 [Caenorhabditis elegans]		179134	1258	6	0.7	-3.09954	1.14437e-19	Down	5.3812e-21	try-8	NA	GO:0004252//serine-type endopeptidase activity;GO:0016812//hydrolase activity, acting on carbon-nitrogen (but not peptide) bonds, in cyclic amides	NA	NA	NP_504916.1//Peptidase S1 domain-containing protein [Caenorhabditis elegans]
185951	841	3.34	0.01	-8.3837	2.37629e-11	Down	6.91382e-12	fbxa-185	NA	NA	NA	NA	NP_507388.2//F-box domain-containing protein [Caenorhabditis elegans]		186083	962	6.83	0.84	-3.02342	1.9281e-15	Down	1.16139e-16	col-133	GO:0005576//extracellular region;GO:0005581//collagen trimer	GO:0008061//chitin binding	NA	K06237//collagen, type IV, alpha	XP_029976997.1//collagen alpha-1(I) chain-like, partial [Salarias fasciatus]
183034	642	3	0.01	-8.22882	1.19147e-06	Down	4.6295e-07	nhr-290	GO:0042025//host cell nucleus;GO:0005634//nucleus	GO:0008270//zinc ion binding;GO:0043565//sequence-specific DNA binding;GO:0003700//DNA-binding transcription factor activity	NA	K08362//thyroid hormone receptor beta;K08554//estrogen-related receptor gamma;K08703//estrogen-related receptor ERR	NP_503705.3//Nuclear receptor domain-containing protein [Caenorhabditis elegans]		39010816	504	8.29	1.08	-2.94034	1.10275e-06	Down	1.52532e-07	M151.10	NA	NA	NA	NA	NP_001355418.1//Uncharacterized protein CELE_M151.10 [Caenorhabditis elegans]
184330	606	2.84	0.01	-8.14975	8.89284e-06	Down	3.71856e-06	F11A5.3	GO:0012505//endomembrane system;GO:0005794//Golgi apparatus	GO:0005525//GTP binding;GO:0003924//GTPase activity	GO:0006886//intracellular protein transport;GO:0032482//Rab protein signal transduction	K07877//Ras-related protein Rab-2A	NP_507083.1//Uncharacterized protein CELE_F11A5.3 [Caenorhabditis elegans]		173799	803	2.97	0.39	-2.92892	1.96701e-05	Down	3.29674e-06	clec-136	NA	GO:0030246//carbohydrate binding	NA	NA	NP_494813.2//C-type LECtin [Caenorhabditis elegans]
183078	1280	13.8	0.05	-8.10852	5.96549e-75	Down	3.97446e-76	pals-32	NA	NA	NA	K17751//myosin heavy chain 6/7;K20283//golgin subfamily A member 4	NP_503787.1//Protein containing ALS2cr12 (ALS2CR12) signature [Caenorhabditis elegans]		173660	698	10.82	1.47	-2.87981	1.36032e-14	Down	8.7881e-16	ins-31	GO:0005576//extracellular region	GO:0005179//hormone activity	NA	NA	NP_494454.1//INSulin related [Caenorhabditis elegans]
174111	933	2.58	0.01	-8.01123	1.38538e-09	Down	4.46066e-10	exos-8	GO:0000176//nuclear exosome (RNase complex);GO:0000177//cytoplasmic exosome (RNase complex);GO:0016021//integral component of membrane;GO:0000178//exosome (RNase complex)	GO:0003723//RNA binding;GO:0017091//AU-rich element binding;GO:0008173//RNA methyltransferase activity	GO:0006401//RNA catabolic process;GO:0006396//RNA processing;GO:0034473//U1 snRNA 3'-end processing;GO:0043928//exonucleolytic catabolism of deadenylated mRNA;GO:0016075//rRNA catabolic process;GO:0034427//nuclear-transcribed mRNA catabolic process, exonucleolytic, 3'-5';GO:0034476//U5 snRNA 3'-end processing;GO:0071028//nuclear mRNA surveillance;GO:0000467//exonucleolytic trimming to generate ma…	K12586//exosome complex component RRP43	NP_495376.1//RNase_PH domain-containing protein [Caenorhabditis elegans]		183677	1194	2.51	0.35	-2.84226	1.77201e-07	Down	2.1959e-08	tag-329	GO:0005615//extracellular space;GO:0005764//lysosome	GO:0008234//cysteine-type peptidase activity;GO:0004197//cysteine-type endopeptidase activity	GO:0051603//proteolysis involved in cellular protein catabolic process	K01373//cathepsin F [EC:3.4.22.41]	NP_505458.1//Uncharacterized protein CELE_C50F4.3 [Caenorhabditis elegans]
178782	1700	121.27	0.49	-7.95123	0	Down	0	T22F3.11	GO:0016021//integral component of membrane	GO:0022857//transmembrane transporter activity	NA	K12301//MFS transporter, ACS family, solute carrier family 17 (sodium-dependent inorganic phosphate cotransporter), member 5	NP_504015.1//MFS domain-containing protein [Caenorhabditis elegans]		183169	1528	0.9	0.13	-2.79141	0.000584603	Down	0.000128591	C33G3.5	NA	NA	NA	K23573//dentin sialophosphoprotein;K05030//calcium-activated chloride channel regulator 3/4	NP_510343.2//Uncharacterized protein CELE_C33G3.5 [Caenorhabditis elegans]
178723	993	2.47	0.01	-7.94837	3.58343e-10	Down	1.11217e-10	C01B4.6	NA	GO:0030246//carbohydrate binding;GO:0004034//aldose 1-epimerase activity	GO:0006006//glucose metabolic process;GO:0033499//galactose catabolic process via UDP-galactose;GO:0019318//hexose metabolic process	K01785//aldose 1-epimerase [EC:5.1.3.3]	NP_001041189.1//Aldose 1-epimerase [Caenorhabditis elegans]		185282	726	2.35	0.34	-2.78905	0.000971425	Down	0.000224574	clec-138	NA	GO:0030246//carbohydrate binding	NA	NA	NP_494815.1//C-type LECtin [Caenorhabditis elegans]
4363084	993	2.47	0.01	-7.94837	3.58282e-10	Down	1.11217e-10	Y19D10A.16	NA	GO:0030246//carbohydrate binding;GO:0004034//aldose 1-epimerase activity	GO:0006006//glucose metabolic process;GO:0033499//galactose catabolic process via UDP-galactose;GO:0019318//hexose metabolic process	K01785//aldose 1-epimerase [EC:5.1.3.3]	NP_001041189.1//Aldose 1-epimerase [Caenorhabditis elegans]		182676	520	8.39	1.22	-2.78179	8.47568e-07	Down	1.15179e-07	C16C8.9	NA	NA	NA	NA	NP_494553.1//Uncharacterized protein CELE_C16C8.9 [Caenorhabditis elegans]
178200	1066	2.34	0.01	-7.87036	2.87016e-17	Down	6.41874e-18	T04A11.5	GO:0016021//integral component of membrane	GO:0003824//catalytic activity	GO:0009058//biosynthetic process	NA	NP_502386.1//Uncharacterized protein CELE_T04A11.2 [Caenorhabditis elegans];NP_001370043.1//Uncharacterized protein CELE_T04A11.4 [Caenorhabditis elegans]		13217921	514	7.16	1.12	-2.67646	8.84889e-06	Down	1.40912e-06	Y6G8.15	NA	NA	NA	NA	NP_001256749.1//Apple domain-containing protein [Caenorhabditis elegans]
353451	530	2.33	0.01	-7.86419	0.00048177	Down	0.000239914	srx-84	GO:0016021//integral component of membrane	NA	NA	K08473//nematode chemoreceptor	NP_001256337.1//7TM_GPCR_Srx domain-containing protein [Caenorhabditis elegans];NP_001256336.1//7TM_GPCR_Srx domain-containing protein [Caenorhabditis elegans]		188914	907	2.09	0.33	-2.66297	0.00025874	Down	5.25322e-05	T26A8.3	NA	NA	NA	NA	NP_501433.2//Uncharacterized protein CELE_T26A8.3 [Caenorhabditis elegans]
178611	1106	12.99	0.06	-7.75822	4.82913e-41	Down	5.40242e-42	W07B8.4	GO:0005615//extracellular space;GO:0005764//lysosome	GO:0008234//cysteine-type peptidase activity;GO:0004197//cysteine-type endopeptidase activity	GO:0051603//proteolysis involved in cellular protein catabolic process	K01363//cathepsin B [EC:3.4.22.1]	NP_503382.1//Pept_C1 domain-containing protein [Caenorhabditis elegans]		181113	1204	3.2	0.51	-2.6495	9.40273e-09	Down	1.00447e-09	F18E9.7	NA	NA	NA	NA	NP_001257064.1//Uncharacterized protein CELE_F18E9.7 [Caenorhabditis elegans];NP_001257065.1//Uncharacterized protein CELE_F18E9.7 [Caenorhabditis elegans]
191247	780	2.1	0.01	-7.71425	2.3367e-06	Down	9.27144e-07	ZK218.7	NA	NA	NA	K08630//a disintegrin and metalloproteinase with thrombospondin motifs 16 [EC:3.4.24.-]	NP_507335.1//Uncharacterized protein CELE_ZK218.7 [Caenorhabditis elegans]		184744	1524	2.18	0.35	-2.6389	3.58162e-08	Down	4.0695e-09	nas-24	GO:0005576//extracellular region	GO:0004222//metalloendopeptidase activity;GO:0008270//zinc ion binding	GO:0018996//molting cycle, collagen and cuticulin-based cuticle	K08076//astacin [EC:3.4.24.21]	NP_506409.2//Zinc metalloproteinase nas-24 [Caenorhabditis elegans]
187674	813	2.08	0.01	-7.70044	1.19131e-06	Down	4.6295e-07	R07C12.3	NA	GO:0030246//carbohydrate binding	NA	NA	NP_500494.2//Uncharacterized protein CELE_R07C12.3 [Caenorhabditis elegans]		191554	698	2.97	0.49	-2.59961	0.00042289	Down	9.03294e-05	ZK1290.1	NA	GO:0030246//carbohydrate binding	NA	NA	NP_495587.2//Uncharacterized protein CELE_ZK1290.1 [Caenorhabditis elegans]
191061	928	1.82	0.01	-7.50779	6.08476e-07	Down	2.31164e-07	fbxa-151	NA	NA	GO:0045087//innate immune response	NA	NP_001370843.1//F-box domain-containing protein [Caenorhabditis elegans]		179215	819	5.78	0.96	-2.58996	4.11888e-09	Down	4.21794e-10	clec-219	NA	GO:0030246//carbohydrate binding	NA	NA	NP_505148.1//C-type LECtin [Caenorhabditis elegans]
13212644	879	1.68	0.01	-7.39232	4.55426e-06	Down	1.85678e-06	K03B4.8	NA	NA	NA	NA	NP_001256045.1//DUF19 domain-containing protein [Caenorhabditis elegans]		184099	656	6.32	1.08	-2.54889	4.51155e-07	Down	5.89246e-08	scl-15	GO:0005615//extracellular space;GO:0005576//extracellular region	NA	NA	K20412//peptidase inhibitor 16;K19919//cysteine-rich secretory protein	NP_494496.1//SCP domain-containing protein [Caenorhabditis elegans]
6418739	659	1.64	0.01	-7.35755	0.000481514	Down	0.000239914	marc-1	GO:0005634//nucleus;GO:0030139//endocytic vesicle;GO:0098733//hemidesmosome associated protein complex;GO:0030056//hemidesmosome;GO:0005829//cytosol;GO:0016021//integral component of membrane;GO:0045177//apical part of cell	GO:0000978//RNA polymerase II cis-regulatory region sequence-specific DNA binding;GO:0001228//DNA-binding transcription activator activity, RNA polymerase II-specific;GO:0003677//DNA binding;GO:0008270//zinc ion binding;GO:0003700//DNA-binding transcription factor activity;GO:0004842//ubiquitin-protein transferase activity	GO:0009611//response to wounding;GO:0050832//defense response to fungus;GO:0007259//receptor signaling pathway via JAK-STAT;GO:0007165//signal transduction;GO:0042127//regulation of cell population proliferation;GO:0016567//protein ubiquitination;GO:0010628//positive regulation of gene expression;GO:0045944//positive regulation of transcription by RNA polymerase II;GO:0006952//defense response;GO…	K10656//E3 ubiquitin-protein ligase MARCH1/8 [EC:2.3.2.27]	NP_001122964.1//RING-CH-type domain-containing protein [Caenorhabditis elegans]		178521	760	13.13	2.25	-2.54487	1.55249e-17	Down	8.13752e-19	clec-197	NA	GO:0030246//carbohydrate binding	NA	NA	NP_503090.2//C-type lectin domain-containing protein [Caenorhabditis elegans]
184484	918	1.58	0.01	-7.30378	4.55485e-06	Down	1.85678e-06	F14F9.2	NA	NA	NA	K23573//dentin sialophosphoprotein	NP_504377.1//Uncharacterized protein CELE_F14F9.2 [Caenorhabditis elegans]		174686	1025	34.38	5.9	-2.54278	4.98641e-69	Down	5.48548e-71	col-81	GO:0016021//integral component of membrane;GO:0005581//collagen trimer	GO:0042302//structural constituent of cuticle	NA	K06237//collagen, type IV, alpha	KAF1765482.1//hypothetical protein GCK72_005434 [Caenorhabditis remanei]
182208	865	1.47	0.01	-7.19967	3.37571e-05	Down	1.49142e-05	C04E12.2	NA	NA	NA	NA	NP_001370373.1//DUF19 domain-containing protein [Caenorhabditis elegans]		186923	1382	1.35	0.24	-2.49185	0.000181762	Down	3.59426e-05	nas-17	GO:0005576//extracellular region	GO:0004222//metalloendopeptidase activity;GO:0008270//zinc ion binding	GO:0018996//molting cycle, collagen and cuticulin-based cuticle	K08076//astacin [EC:3.4.24.21]	NP_505892.1//Zinc metalloproteinase nas-17 [Caenorhabditis elegans]
190546	1068	1.46	0.01	-7.18982	1.19098e-06	Down	4.6295e-07	Y69A2AR.25	GO:0016021//integral component of membrane	NA	NA	NA	NP_500222.1//Uncharacterized protein CELE_Y69A2AR.25 [Caenorhabditis elegans]		172560	1679	1.64	0.3	-2.45066	1.03959e-06	Down	1.42955e-07	F20G4.2	NA	NA	NA	NA	NP_001366788.1//Uncharacterized protein CELE_F20G4.2 [Caenorhabditis elegans]
191187	1131	1.45	0.01	-7.17991	3.10329e-07	Down	1.15427e-07	srw-10	GO:0016021//integral component of membrane	GO:0008528//G protein-coupled peptide receptor activity	NA	NA	NP_499658.2//Serpentine Receptor, class W [Caenorhabditis elegans]		180208	1214	5.24	0.96	-2.44846	5.34821e-13	Down	3.88772e-14	Y51A2D.8	GO:0005615//extracellular space;GO:0005764//lysosome	GO:0008234//cysteine-type peptidase activity;GO:0004197//cysteine-type endopeptidase activity	GO:0051603//proteolysis involved in cellular protein catabolic process	K01371//cathepsin K [EC:3.4.22.38];K01365//cathepsin L [EC:3.4.22.15]	NP_507627.1//Uncharacterized protein CELE_Y51A2D.8 [Caenorhabditis elegans]
175170	909	1.43	0.01	-7.15987	1.73496e-05	Down	7.4471e-06	col-88	GO:0016021//integral component of membrane;GO:0005581//collagen trimer	GO:0042302//structural constituent of cuticle	NA	K19720//collagen, type III, alpha	POM28573.1//hypothetical protein FL81_18701 [Caenorhabditis remanei]		182818	1922	1.33	0.25	-2.41143	2.81438e-06	Down	4.14478e-07	cest-8	GO:0016021//integral component of membrane	GO:0016787//hydrolase activity	NA	K03927//carboxylesterase 2 [EC:3.1.1.1 3.1.1.84 3.1.1.56];K07378//neuroligin	NP_001359583.1//Carboxylic ester hydrolase [Caenorhabditis elegans]
3896759	795	1.43	0.01	-7.15987	0.000127869	Down	5.98174e-05	C06G4.6	GO:0016021//integral component of membrane	NA	NA	NA	NP_001033349.1//Uncharacterized protein CELE_C06G4.6 [Caenorhabditis elegans]		177399	996	4.25	0.8	-2.40939	3.50416e-08	Down	3.9777e-09	bli-6	GO:0016021//integral component of membrane;GO:0005581//collagen trimer	GO:0042302//structural constituent of cuticle	NA	K06237//collagen, type IV, alpha	KAE9421221.1//hypothetical protein Angca_004870 [Angiostrongylus cantonensis]
188043	951	1.28	0.01	-7	3.37409e-05	Down	1.49142e-05	T04A11.2	GO:0016021//integral component of membrane	GO:0003824//catalytic activity	GO:0009058//biosynthetic process	NA	NP_502386.1//Uncharacterized protein CELE_T04A11.2 [Caenorhabditis elegans]		176276	2875	7.47	1.42	-2.39522	6.34109e-48	Down	1.03268e-49	F59B2.12	NA	NA	NA	K23573//dentin sialophosphoprotein	NP_498998.1//Uncharacterized protein CELE_F59B2.12 [Caenorhabditis elegans]
185386	1049	1.17	0.01	-6.87036	3.37531e-05	Down	1.49142e-05	F36H5.8	NA	NA	NA	NA	NP_494067.3//F-box domain-containing protein [Caenorhabditis elegans]		189624	821	3.41	0.67	-2.34754	5.21827e-05	Down	9.36216e-06	Y37E11B.2	NA	NA	NA	NA	NP_001370305.1//Uncharacterized protein CELE_Y37E11B.2 [Caenorhabditis elegans]
41656985	924	1.09	0.01	-6.76818	0.000247739	Down	0.000119796	C52B9.19	GO:0005634//nucleus	GO:0000981//DNA-binding transcription factor activity, RNA polymerase II-specific;GO:0043565//sequence-specific DNA binding;GO:0003700//DNA-binding transcription factor activity	GO:0006357//regulation of transcription by RNA polymerase II;GO:0030154//cell differentiation	K09432//ETS translocation variant 2;K09430//ETS domain-containing protein Elk-3 (SRF accessory protein 2);K02678//C-ets-1	NP_001371008.1//ETS domain-containing protein [Caenorhabditis elegans]		178689	719	4.09	0.82	-2.31841	5.21984e-05	Down	9.36216e-06	clec-208	NA	GO:0030246//carbohydrate binding	NA	NA	NP_503569.1//C-type lectin domain-containing protein [Caenorhabditis elegans]
3564929	816	1.08	0.01	-6.75489	0.000933319	Down	0.000480472	nspg-3	NA	NA	NA	NA	NP_001022104.1//Uncharacterized protein CELE_F21H12.7 [Caenorhabditis elegans]		6418646	408	16.98	3.43	-2.30756	1.4806e-06	Down	2.08948e-07	C05B5.11	NA	NA	NA	K06252//tenascin	NP_001122675.1//Uncharacterized protein CELE_C05B5.11 [Caenorhabditis elegans]
190818	921	1.08	0.01	-6.75489	0.000247658	Down	0.000119796	srsx-6	GO:0016021//integral component of membrane	GO:0004930//G protein-coupled receptor activity	NA	K04204//neuropeptide Y receptor type 1;K17725//sulfur dioxygenase [EC:1.13.11.18];K08473//nematode chemoreceptor	NP_505037.1//G_PROTEIN_RECEP_F1_2 domain-containing protein [Caenorhabditis elegans]		260235	1446	3.12	0.64	-2.2854	4.20816e-09	Down	4.31164e-10	Y47D7A.15	NA	NA	NA	K19720//collagen, type III, alpha;K04988//polycystin 1L2	NP_741525.4//Uncharacterized protein CELE_Y47D7A.15 [Caenorhabditis elegans]
3565118	974	1.07	0.01	-6.74147	0.000127927	Down	5.98174e-05	nhr-283	GO:0042025//host cell nucleus;GO:0005634//nucleus	GO:0008270//zinc ion binding;GO:0043565//sequence-specific DNA binding;GO:0003700//DNA-binding transcription factor activity	NA	K08524//retinoid X receptor alpha	NP_001370879.1//Nuclear Hormone Receptor family [Caenorhabditis elegans]		176354	627	10.37	2.18	-2.25002	4.53879e-09	Down	4.66508e-10	C48B4.12	NA	NA	NA	K10955//mucin-2	XP_020835066.1//LOW QUALITY PROTEIN: mucin-2 [Phascolarctos cinereus]
13216888	932	1.06	0.01	-6.72792	0.000247712	Down	0.000119796	T10H4.13	NA	NA	NA	NA	NP_001263898.1//Uncharacterized protein CELE_T10H4.13 [Caenorhabditis elegans]		179882	1089	2.14	0.45	-2.24961	0.000133683	Down	2.57e-05	T22G5.1	GO:0016021//integral component of membrane	GO:0008081//phosphoric diester hydrolase activity	GO:0006629//lipid metabolic process	K19179//glycerophosphoinositol glycerophosphodiesterase [EC:3.1.4.44]	NP_506439.1//GP-PDE domain-containing protein [Caenorhabditis elegans]
188014	1005	1.03	0.01	-6.6865	0.000127913	Down	5.98174e-05	str-151	GO:0005887//integral component of plasma membrane;GO:0016021//integral component of membrane	GO:0038022//G protein-coupled olfactory receptor activity	GO:0007186//G protein-coupled receptor signaling pathway;GO:0042048//olfactory behavior	K08473//nematode chemoreceptor	NP_507193.1//Seven TM Receptor [Caenorhabditis elegans]		3565537	1385	6.34	1.34	-2.24225	1.61013e-16	Down	8.99534e-18	F26D2.16	NA	NA	NA	NA	NP_001023852.1//Uncharacterized protein CELE_F26D2.16 [Caenorhabditis elegans]
183491	1001	1.03	0.01	-6.6865	0.000127855	Down	5.98174e-05	srbc-24	GO:0016021//integral component of membrane	NA	NA	K08473//nematode chemoreceptor	NP_503582.1//Serpentine Receptor, class BC (class B-like) [Caenorhabditis elegans]		178009	588	9.05	1.95	-2.21444	4.14033e-07	Down	5.36296e-08	M7.9	NA	NA	NA	NA	NP_502072.1//DUF148 domain-containing protein [Caenorhabditis elegans]
183558	1130	1.01	0.01	-6.65821	3.37612e-05	Down	1.49142e-05	nhr-165	GO:0042025//host cell nucleus;GO:0005634//nucleus	GO:0008270//zinc ion binding;GO:0043565//sequence-specific DNA binding;GO:0003700//DNA-binding transcription factor activity	NA	K08702//nuclear receptor subfamily 2 group F member 5;K08546//nuclear receptor subfamily 2 group E member 3;K08524//retinoid X receptor alpha	NP_493119.2//Nuclear Hormone Receptor family [Caenorhabditis elegans]		185281	781	4.3	0.93	-2.20903	1.44406e-05	Down	2.36964e-06	clec-137	NA	GO:0030246//carbohydrate binding	NA	NA	NP_494814.1//C-type LECtin [Caenorhabditis elegans]
176821	4594	1.01	0.01	-6.65821	8.37865e-24	Down	1.48577e-24	frm-5.2	GO:0005856//cytoskeleton	NA	NA	K02374//tyrosine-protein phosphatase non-receptor type 13	NP_001360605.1//FERM domain (protein4.1-ezrin-radixin-moesin) family [Caenorhabditis elegans];NP_001255217.2//FERM domain (protein4.1-ezrin-radixin-moesin) family [Caenorhabditis elegans];NP_001255216.1//FERM domain (protein4.1-ezrin-radixin-moesin) family [Caenorhabditis elegans]		178857	993	36.81	7.99	-2.20383	1.20075e-59	Down	1.5087e-61	col-139	GO:0016021//integral component of membrane	GO:0042302//structural constituent of cuticle	NA	K06237//collagen, type IV, alpha	VDK46034.1//unnamed protein product [Anisakis simplex]
188469	892	0.95	0.01	-6.56986	0.000933126	Down	0.000480472	lips-13	NA	GO:0016787//hydrolase activity;GO:0016298//lipase activity	GO:0016042//lipid catabolic process	K12832//splicing factor 3B subunit 5;K19772//triacylglycerol lipase	NP_493916.2//LIPaSe related [Caenorhabditis elegans]		186936	377	16.61	3.77	-2.13942	5.70567e-05	Down	1.03074e-05	K03D3.5	NA	NA	NA	NA	NP_502941.1//Uncharacterized protein CELE_K03D3.5 [Caenorhabditis elegans]
177033	494	240.94	2.61	-6.52848	1.34159e-289	Down	2.4694e-291	ilys-3	GO:0005615//extracellular space;GO:0034777//recycling endosome lumen;GO:0043202//lysosomal lumen;GO:0031906//late endosome lumen	GO:0003796//lysozyme activity	GO:0008340//determination of adult lifespan;GO:0008152//metabolic process;GO:0019835//cytolysis;GO:0007586//digestion;GO:0050830//defense response to Gram-positive bacterium;GO:0042742//defense response to bacterium	K17543//PX domain-containing protein kinase-like protein	NP_500206.1//Invertebrate-type lysozyme 3 [Caenorhabditis elegans]		353443	1192	3.8	0.87	-2.12691	4.67908e-08	Down	5.36944e-09	F25E5.7	NA	GO:0004252//serine-type endopeptidase activity	NA	NA	NP_872235.1//Uncharacterized protein CELE_F25E5.7 [Caenorhabditis elegans]
3564973	352	1614.45	17.7	-6.51115	0	Down	0	T26H5.9	NA	NA	NA	NA	NP_001024162.1//Uncharacterized protein CELE_T26H5.9 [Caenorhabditis elegans];NP_001294680.1//Uncharacterized protein CELE_T26H5.9 [Caenorhabditis elegans]		172495	1023	3.63	0.84	-2.11151	9.91253e-07	Down	1.3588e-07	col-62	GO:0016021//integral component of membrane;GO:0005581//collagen trimer	GO:0042302//structural constituent of cuticle	NA	K06237//collagen, type IV, alpha	POM28573.1//hypothetical protein FL81_18701 [Caenorhabditis remanei]
3565707	1101	0.91	0.01	-6.50779	0.000127898	Down	5.98174e-05	srw-102	GO:0016021//integral component of membrane	GO:0008528//G protein-coupled peptide receptor activity	NA	NA	NP_001024316.1//G_PROTEIN_RECEP_F1_2 domain-containing protein [Caenorhabditis elegans]		187186	2061	1.01	0.24	-2.07325	0.000216075	Down	4.33572e-05	phf-33	NA	GO:0046872//metal ion binding;GO:0003714//transcription corepressor activity	GO:0045892//negative regulation of transcription, DNA-templated	K11643//chromodomain-helicase-DNA-binding protein 4 [EC:3.6.4.12]	NP_001359533.1//PHD-type domain-containing protein [Caenorhabditis elegans]
189712	988	0.9	0.01	-6.49185	0.000481616	Down	0.000239914	Y39A1A.18	NA	NA	NA	NA	NP_001366655.1//Uncharacterized protein CELE_Y39A1A.18 [Caenorhabditis elegans]		178155	1246	32.64	8.02	-2.02497	6.54667e-64	Down	7.80206e-66	col-129	GO:0016021//integral component of membrane;GO:0005581//collagen trimer	GO:0042302//structural constituent of cuticle	NA	K06237//collagen, type IV, alpha	POM28573.1//hypothetical protein FL81_18701 [Caenorhabditis remanei]
3565249	1065	0.82	0.01	-6.35755	0.000481719	Down	0.000239914	C01G12.13	GO:0016021//integral component of membrane	NA	NA	K12484//Rab11 family-interacting protein 1/2/5;K04574//neurofilament heavy polypeptide	NP_001021905.1//Uncharacterized protein CELE_C01G12.13 [Caenorhabditis elegans]		173627	452	16.05	4.07	-1.97947	1.65576e-06	Down	2.35006e-07	K12H6.9	NA	NA	NA	NA	NP_494375.2//Uncharacterized protein CELE_K12H6.9 [Caenorhabditis elegans]
184153	1065	0.82	0.01	-6.35755	0.000481411	Down	0.000239914	fbxa-52	NA	NA	GO:0045087//innate immune response	NA	NP_508314.2//FTH domain-containing protein [Caenorhabditis elegans]		178520	802	5.38	1.39	-1.95252	3.99565e-06	Down	6.01804e-07	C49C3.11	GO:0016021//integral component of membrane	GO:0030246//carbohydrate binding	NA	NA	NP_503089.2//C-type lectin domain-containing protein [Caenorhabditis elegans]
24104282	923	6.52	0.08	-6.34873	3.2705e-22	Down	6.09966e-23	col-175	GO:0005581//collagen trimer	GO:0042302//structural constituent of cuticle	NA	K19719//collagen, type II, alpha	PDM73045.1//collagen [Pristionchus pacificus]		3565007	329	84.55	23.39	-1.85391	8.95063e-13	Down	6.62706e-14	F56D6.8	NA	NA	NA	NA	NP_001023235.1//Uncharacterized protein CELE_F56D6.8 [Caenorhabditis elegans]
24104950	399	26.85	0.34	-6.30324	3.60178e-20	Down	7.20852e-21	T26H5.14	NA	NA	NA	NA	NP_001294681.1//Uncharacterized protein CELE_T26H5.14 [Caenorhabditis elegans]		180759	15617	20.99	5.89	-1.83336	0	Down	0	F39C12.1	GO:0005737//cytoplasm	NA	GO:0034198//cellular response to amino acid starvation;GO:0032008//positive regulation of TOR signaling	K12567//titin [EC:2.7.11.1];K17582//antigen KI-67	NP_001360031.1//zinc_ribbon_16 domain-containing protein [Caenorhabditis elegans]
174857	1467	3.13	0.04	-6.29002	2.69795e-19	Down	5.55848e-20	rol-1	GO:0005581//collagen trimer	GO:0005201//extracellular matrix structural constituent	NA	K16628//collagen, type VII, alpha	KAB7502965.1//Collagen alpha-2(I) chain [Armadillidium nasatum]		179539	692	55.58	16.35	-1.76528	4.50649e-36	Down	1.04254e-37	scb-1	GO:0005634//nucleus	NA	NA	NA	NP_001370050.1//Uncharacterized protein CELE_H19N07.3 [Caenorhabditis elegans]
191913	1099	0.78	0.01	-6.2854	0.000481463	Down	0.000239914	sri-39	GO:0016021//integral component of membrane	NA	NA	K08473//nematode chemoreceptor	NP_494301.3//Serpentine Receptor, class I [Caenorhabditis elegans]		174990	2769	1.39	0.41	-1.76139	2.15735e-06	Down	3.12248e-07	E01G4.6	NA	NA	NA	K12567//titin [EC:2.7.11.1]	NP_496836.1//Uncharacterized protein CELE_E01G4.6 [Caenorhabditis elegans]
188957	984	5.34	0.07	-6.25334	8.51414e-10	Down	2.70346e-10	T26H5.4	GO:0016021//integral component of membrane	NA	NA	NA	NP_001256665.1//Uncharacterized protein CELE_T26H5.4 [Caenorhabditis elegans]		189995	956	3.59	1.08	-1.73295	0.000113828	Down	2.16558e-05	Y47G6A.15	NA	NA	NA	K17751//myosin heavy chain 6/7;K08838//serine/threonine-protein kinase 24/25/MST4 [EC:2.7.11.1];K20478//golgin subfamily B member 1	NP_001021761.1//Uncharacterized protein CELE_Y47G6A.15 [Caenorhabditis elegans]
182750	1092	0.75	0.01	-6.22882	0.000481565	Down	0.000239914	pals-7	NA	NA	NA	K16471//Fas-binding factor 1;K11499//centromere protein F;K20478//golgin subfamily B member 1	NP_001368490.1//Protein containing ALS2cr12 (ALS2CR12) signature [Caenorhabditis elegans]		172266	11033	0.33	0.1	-1.72247	2.03092e-06	Down	2.92744e-07	B0207.5	NA	NA	NA	K12567//titin [EC:2.7.11.1];K23573//dentin sialophosphoprotein	NP_001293386.1//Uncharacterized protein CELE_B0207.5 [Caenorhabditis elegans];NP_001293387.1//Uncharacterized protein CELE_B0207.5 [Caenorhabditis elegans]
189880	1060	0.75	0.01	-6.22882	0.000932838	Down	0.000480472	Y43F8C.17	NA	NA	NA	K10955//mucin-2	OXA39703.1//Cell wall protein DAN4 [Folsomia candida]		176601	1243	3.55	1.1	-1.69032	4.52237e-06	Down	6.8772e-07	pqn-84	GO:0031012//extracellular matrix;GO:0005615//extracellular space	GO:0042302//structural constituent of cuticle;GO:0005201//extracellular matrix structural constituent;GO:0030246//carbohydrate binding;GO:0016936//galactoside binding	GO:0030198//extracellular matrix organization	K23624//papilin	NP_499514.3//Galectin [Caenorhabditis elegans]
188571	1216	4.24	0.06	-6.14296	9.41693e-21	Down	1.84522e-21	zig-13	GO:0005887//integral component of plasma membrane;GO:0016021//integral component of membrane;GO:0043235//receptor complex	GO:0005524//ATP binding;GO:0004714//transmembrane receptor protein tyrosine kinase activity	GO:0007399//nervous system development;GO:0007169//transmembrane receptor protein tyrosine kinase signaling pathway;GO:0007275//multicellular organism development;GO:0033674//positive regulation of kinase activity;GO:0018108//peptidyl-tyrosine phosphorylation;GO:0007409//axonogenesis	K05096//FMS-like tyrosine kinase 1 [EC:2.7.10.1]	NP_497161.1//2 (Zwei) IG domain protein [Caenorhabditis elegans]		3565015	502	10.5	3.27	-1.68303	0.000156977	Down	3.06184e-05	F26D10.13	NA	NA	NA	NA	NP_001023146.1//Uncharacterized protein CELE_F26D10.13 [Caenorhabditis elegans]
190055	2252	3.47	0.05	-6.11686	1.5985e-34	Down	2.08334e-35	cpt-3	GO:0016021//integral component of membrane;GO:0005739//mitochondrion	GO:0016746//transferase activity, transferring acyl groups;GO:0004095//carnitine O-palmitoyltransferase activity	GO:0009437//carnitine metabolic process;GO:0006631//fatty acid metabolic process	K08765//carnitine O-palmitoyltransferase 1, liver isoform [EC:2.3.1.21]	NP_497498.2//Carn_acyltransf domain-containing protein [Caenorhabditis elegans]		180731	1287	71.21	23.1	-1.62419	2.98669e-108	Down	1.93271e-110	lnp-1	GO:0016020//membrane;GO:0071782//endoplasmic reticulum tubular network;GO:0008021//synaptic vesicle;GO:0016021//integral component of membrane;GO:0005789//endoplasmic reticulum membrane;GO:0043025//neuronal cell body;GO:0043005//neuron projection	GO:0046872//metal ion binding	GO:0048489//synaptic vesicle transport;GO:0050803//regulation of synapse structure or activity;GO:0071786//endoplasmic reticulum tubular network organization;GO:0007416//synapse assembly;GO:0007626//locomotory behavior;GO:0046662//regulation of oviposition;GO:0032880//regulation of protein localization;GO:0007268//chemical synaptic transmission	K23292//endoplasmic reticulum junction formation protein lunapark	NP_001348785.1//zinc_ribbon_10 domain-containing protein [Caenorhabditis elegans];NP_508788.1//Endoplasmic reticulum junction formation protein lunapark-1 [Caenorhabditis elegans]
177064	1619	16.83	0.25	-6.07296	2.08132e-111	Down	9.54988e-113	clec-82	GO:0016021//integral component of membrane	GO:0030246//carbohydrate binding	GO:0050830//defense response to Gram-positive bacterium	NA	NP_001023507.1//C-type lectin domain-containing protein [Caenorhabditis elegans]		180463	3424	29.31	9.52	-1.62236	5.90437e-136	Down	2.9611e-138	rme-6	GO:0005829//cytosol;GO:0045334//clathrin-coated endocytic vesicle;GO:0005886//plasma membrane;GO:0005769//early endosome	GO:0005085//guanyl-nucleotide exchange factor activity;GO:0017137//Rab GTPase binding;GO:0005096//GTPase activator activity;GO:0032794//GTPase activating protein binding	GO:0043087//regulation of GTPase activity;GO:0051223//regulation of protein transport;GO:0007165//signal transduction;GO:0018996//molting cycle, collagen and cuticulin-based cuticle;GO:2000369//regulation of clathrin-dependent endocytosis;GO:0006897//endocytosis;GO:0043547//positive regulation of GTPase activity	K20131//Rab5 GDP/GTP exchange factor	NP_508208.2//Receptor-mediated endocytosis protein 6 [Caenorhabditis elegans]
183184	1597	0.66	0.01	-6.04439	3.3749e-05	Down	1.49142e-05	C33H5.2	GO:0016021//integral component of membrane	GO:0016757//transferase activity, transferring glycosyl groups	NA	NA	NP_501294.1//Glycosyltransferase family 92 protein C33H5.2 [Caenorhabditis elegans]		180757	1880	53.36	17.54	-1.60511	1.42032e-124	Down	7.6592e-127	R08E3.3	NA	GO:0097602//cullin family protein binding	GO:2000060//positive regulation of ubiquitin-dependent protein catabolic process	K23343//coiled-coil domain-containing protein 22	NP_001024848.1//Uncharacterized protein CELE_R08E3.3 [Caenorhabditis elegans];NP_001024849.1//Uncharacterized protein CELE_R08E3.3 [Caenorhabditis elegans]
188335	1992	0.66	0.01	-6.04439	1.19082e-06	Down	4.6295e-07	oac-45	GO:0016020//membrane;GO:0016021//integral component of membrane	GO:0016747//transferase activity, transferring acyl groups other than amino-acyl groups	GO:0033692//cellular polysaccharide biosynthetic process	K08473//nematode chemoreceptor	NP_493127.1//Acyl_transf_3 domain-containing protein [Caenorhabditis elegans]		176355	825	4.52	1.52	-1.57225	0.000309283	Down	6.36946e-05	F58A4.1	NA	GO:0005509//calcium ion binding	NA	K21125//mucin-5AC	PIC31253.1//hypothetical protein B9Z55_012013 [Caenorhabditis nigoni]
174613	1287	13.76	0.21	-6.03395	2.70494e-70	Down	1.89541e-71	clec-61	NA	GO:0030246//carbohydrate binding	GO:0050830//defense response to Gram-positive bacterium	NA	NP_496260.1//C-type LECtin [Caenorhabditis elegans]		176357	2767	0.89	0.3	-1.56884	0.000789118	Down	0.000178471	clec-161	GO:0005576//extracellular region	GO:0038023//signaling receptor activity;GO:0030246//carbohydrate binding	NA	K23573//dentin sialophosphoprotein	NP_499125.3//C-type lectin domain-containing protein 161 [Caenorhabditis elegans]
182818	1922	0.59	0.01	-5.88264	1.73474e-05	Down	7.4471e-06	cest-8	GO:0016021//integral component of membrane	GO:0016787//hydrolase activity	NA	K03927//carboxylesterase 2 [EC:3.1.1.1 3.1.1.84 3.1.1.56];K07378//neuroligin	NP_001359583.1//Carboxylic ester hydrolase [Caenorhabditis elegans]		180734	5002	113	38.8	-1.54219	0	Down	0	pqn-65	NA	NA	NA	K09187//[histone H3]-lysine4 N-trimethyltransferase MLL2 [EC:2.1.1.354];K14972//PAX-interacting protein 1;K04650//nuclear receptor co-repressor 1	NP_001362133.1//Prion-like-(Q/N-rich)-domain-bearing protein [Caenorhabditis elegans];NP_001361932.1//Prion-like-(Q/N-rich)-domain-bearing protein [Caenorhabditis elegans];NP_001362134.1//Prion-like-(Q/N-rich)-domain-bearing protein [Caenorhabditis elegans];NP_001361933.1//Prion-like-(Q/N-rich)-domain-bearing protein [Caenorhabditis elegans]
191384	1387	8.12	0.14	-5.85798	4.31361e-45	Down	4.46188e-46	clec-60	NA	NA	GO:0050830//defense response to Gram-positive bacterium	NA	NP_496259.1//VWFA domain-containing protein [Caenorhabditis elegans]		184615	679	8.95	3.19	-1.48833	1.90309e-05	Down	3.18242e-06	clec-221	NA	GO:0030246//carbohydrate binding	NA	NA	NP_505795.1//C-type lectin domain-containing protein [Caenorhabditis elegans]
183773	2736	1.15	0.02	-5.84549	2.24988e-14	Down	5.69392e-15	clec-11	NA	GO:0030246//carbohydrate binding	NA	K17495//CUB and sushi domain-containing protein;K13912//deleted in malignant brain tumors 1 protein	NP_493162.1//C-type LECtin [Caenorhabditis elegans]		184188	772	9.06	3.24	-1.48352	1.60946e-06	Down	2.28348e-07	scl-24	GO:0005615//extracellular space	NA	NA	K20412//peptidase inhibitor 16	NP_507429.1//SCP domain-containing protein [Caenorhabditis elegans]
178572	1437	80.63	1.42	-5.82735	0	Down	0	lipl-3	GO:0043202//lysosomal lumen;GO:0005576//extracellular region;GO:0005764//lysosome	GO:0016788//hydrolase activity, acting on ester bonds	GO:0016042//lipid catabolic process;GO:0006629//lipid metabolic process	K19771//lipase;K01052//lysosomal acid lipase/cholesteryl ester hydrolase [EC:3.1.1.13]	NP_503233.1//Lipase lipl-3 [Caenorhabditis elegans]		6418634	697	6.5	2.33	-1.48011	0.000156993	Down	3.0613e-05	T10D4.15	NA	NA	NA	NA	NP_001122635.1//Uncharacterized protein CELE_T10D4.15 [Caenorhabditis elegans]
188332	1980	0.51	0.01	-5.67243	3.3745e-05	Down	1.49142e-05	oac-43	GO:0016020//membrane;GO:0016021//integral component of membrane	GO:0016747//transferase activity, transferring acyl groups other than amino-acyl groups	GO:0033692//cellular polysaccharide biosynthetic process	K08473//nematode chemoreceptor	NP_493129.3//Acyl_transf_3 domain-containing protein [Caenorhabditis elegans]		179355	1705	2.09	0.75	-1.47854	0.000140996	Down	2.72656e-05	pitr-4	GO:0005887//integral component of plasma membrane;GO:0016021//integral component of membrane	GO:0015319//sodium:inorganic phosphate symporter activity;GO:0005315//inorganic phosphate transmembrane transporter activity	GO:0006817//phosphate ion transport;GO:0035435//phosphate ion transmembrane transport	K14640//solute carrier family 20 (sodium-dependent phosphate transporter)	NP_505491.1//Phosphate transporter [Caenorhabditis elegans]
187977	1162	12.11	0.24	-5.65702	1.11806e-26	Down	1.81659e-27	lgc-18	GO:0005887//integral component of plasma membrane;GO:0016021//integral component of membrane;GO:0045202//synapse;GO:0043005//neuron projection	GO:0005230//extracellular ligand-gated ion channel activity;GO:0004888//transmembrane signaling receptor activity	GO:0007165//signal transduction;GO:0034220//ion transmembrane transport;GO:0007268//chemical synaptic transmission;GO:0050877//nervous system process;GO:0042391//regulation of membrane potential	K05312//nicotinic acetylcholine receptor, invertebrate	NP_510029.3//Neur_chan_LBD domain-containing protein [Caenorhabditis elegans]		3896765	948	12.72	4.76	-1.41807	5.64047e-11	Down	4.88492e-12	F56D6.9	GO:0016020//membrane;GO:0016021//integral component of membrane	GO:0016747//transferase activity, transferring acyl groups other than amino-acyl groups	GO:0033692//cellular polysaccharide biosynthetic process	K08473//nematode chemoreceptor	NP_500433.3//Acyl_transf_3 domain-containing protein [Caenorhabditis elegans]
189547	609	7.34	0.15	-5.61275	6.16411e-13	Down	1.66757e-13	clec-108	NA	GO:0030246//carbohydrate binding	NA	NA	NP_493289.1//C-type lectin domain-containing protein [Caenorhabditis elegans]		184236	648	6.98	2.62	-1.41366	0.000652202	Down	0.000144867	F09C6.10	NA	NA	NA	NA	NP_507274.1//Uncharacterized protein CELE_F09C6.10 [Caenorhabditis elegans]
186614	1569	0.46	0.01	-5.52356	0.000933415	Down	0.000480472	irld-38	GO:0016021//integral component of membrane	NA	NA	NA	NP_503827.2//Insulin/EGF-Receptor L Domain protein [Caenorhabditis elegans]		192085	1849	2.56	0.98	-1.38529	2.42771e-05	Down	4.12648e-06	wee-1.1	GO:0005634//nucleus;GO:0005737//cytoplasm;GO:0000139//Golgi membrane	GO:0004713//protein tyrosine kinase activity;GO:0046872//metal ion binding;GO:0004674//protein serine/threonine kinase activity;GO:0005524//ATP binding;GO:0004672//protein kinase activity	GO:0030154//cell differentiation;GO:0048477//oogenesis;GO:0007283//spermatogenesis;GO:0009792//embryo development ending in birth or egg hatching;GO:0051301//cell division;GO:0007275//multicellular organism development;GO:0007049//cell cycle;GO:0002119//nematode larval development	K06633//membrane-associated tyrosine- and threonine-specific cdc2-inhibitory kinase [EC:2.7.11.1]	NP_496058.1//Membrane-associated tyrosine-and threonine-specific cdc2-inhibitory kinase wee-1.1 [Caenorhabditis elegans]
185355	1065	5.98	0.13	-5.52356	1.67923e-23	Down	3.00894e-24	cpr-2	GO:0005615//extracellular space;GO:0005764//lysosome	GO:0008234//cysteine-type peptidase activity;GO:0004197//cysteine-type endopeptidase activity	GO:0051603//proteolysis involved in cellular protein catabolic process	K01363//cathepsin B [EC:3.4.22.1]	NP_507186.3//Pept_C1 domain-containing protein [Caenorhabditis elegans]		353390	1203	10.33	3.99	-1.37238	1.33333e-11	Down	1.09792e-12	sdz-5	NA	NA	NA	NA	NP_872062.2//FBA_2 domain-containing protein [Caenorhabditis elegans]
3565456	429	12.54	0.29	-5.43434	6.22017e-11	Down	1.85299e-11	ins-20	GO:0005576//extracellular region	GO:0005179//hormone activity	NA	NA	NP_001022529.2//INSulin related [Caenorhabditis elegans]		190094	1140	3.95	1.53	-1.36832	9.12125e-06	Down	1.45446e-06	Y50D4B.2	GO:0016021//integral component of membrane	GO:0016491//oxidoreductase activity	NA	NA	NP_001300266.1//Uncharacterized protein CELE_Y50D4B.2 [Caenorhabditis elegans];NP_503379.3//Uncharacterized protein CELE_Y50D4B.2 [Caenorhabditis elegans]
185060	765	36.25	0.84	-5.43145	2.81978e-87	Down	1.64831e-88	thn-1	GO:0005576//extracellular region	NA	GO:0050829//defense response to Gram-negative bacterium;GO:0050830//defense response to Gram-positive bacterium;GO:0045087//innate immune response	NA	NP_502360.1//THaumatiN family [Caenorhabditis elegans]		176983	1623	288.5	112.85	-1.35416	2.32927e-08	Down	2.58878e-09	Y41D4A.4	GO:0016020//membrane;GO:0016021//integral component of membrane	NA	GO:0072657//protein localization to membrane	K17087//transmembrane 9 superfamily member 3	NP_500130.1//Transmembrane 9 superfamily member [Caenorhabditis elegans];NP_001368300.1//Transmembrane 9 superfamily member [Caenorhabditis elegans];PIC37603.1//hypothetical protein B9Z55_016174 [Caenorhabditis nigoni]
24104336	698	4.49	0.12	-5.22561	8.51556e-10	Down	2.70346e-10	C49C8.8	NA	NA	NA	NA	NP_001294418.1//Uncharacterized protein CELE_C49C8.8 [Caenorhabditis elegans]		259704	5941	61.85	24.41	-1.3413	0	Down	0	spat-3	GO:0031519//PcG protein complex;GO:0000151//ubiquitin ligase complex	GO:0061630//ubiquitin protein ligase activity;GO:0003682//chromatin binding	GO:0000003//reproduction;GO:0030334//regulation of cell migration;GO:0045138//nematode male tail tip morphogenesis;GO:0040027//negative regulation of vulval development;GO:0035518//histone H2A monoubiquitination;GO:0045814//negative regulation of gene expression, epigenetic;GO:0033522//histone H2A ubiquitination	K09187//[histone H3]-lysine4 N-trimethyltransferase MLL2 [EC:2.1.1.354];K10695//E3 ubiquitin-protein ligase RNF1/2 [EC:2.3.2.27]	NP_001024904.2//RING-type domain-containing protein [Caenorhabditis elegans]
183492	777	3.7	0.1	-5.20945	1.63087e-09	Down	5.27534e-10	srbc-20	GO:0016021//integral component of membrane	NA	NA	NA	NP_001300062.1//Serpentine Receptor, class BC (class B-like) [Caenorhabditis elegans];NP_503580.2//Serpentine Receptor, class BC (class B-like) [Caenorhabditis elegans]		173695	1312	5.79	2.35	-1.3009	5.19599e-07	Down	6.84524e-08	col-71	GO:0005576//extracellular region;GO:0005581//collagen trimer	GO:0008061//chitin binding	NA	K06237//collagen, type IV, alpha	XP_018340549.1//PREDICTED: flocculation protein FLO11-like isoform X4 [Trachymyrmex septentrionalis]
185132	387	26.17	0.73	-5.16387	6.42745e-17	Down	1.45923e-17	nlp-32	NA	NA	NA	K05748//WAS protein family, member 2	XP_027015851.1//LOW QUALITY PROTEIN: basic proline-rich protein-like, partial [Tachysurus fulvidraco]		183896	625	20	8.16	-1.29336	3.04042e-08	Down	3.4267e-09	D1014.4	NA	NA	NA	NA	NP_001370615.1//Uncharacterized protein CELE_D1014.4 [Caenorhabditis elegans]
180093	1736	14.33	0.4	-5.16289	3.25057e-98	Down	1.66391e-99	cyp-37B1	GO:0016021//integral component of membrane	GO:0016705//oxidoreductase activity, acting on paired donors, with incorporation or reduction of molecular oxygen;GO:0020037//heme binding;GO:0005506//iron ion binding;GO:0004497//monooxygenase activity	GO:0050830//defense response to Gram-positive bacterium	K17959//cytochrome P450 family 37;K07427//docosahexaenoic acid omega-hydroxylase [EC:1.14.14.79]	NP_507109.1//CYtochrome P450 family [Caenorhabditis elegans]		181003	2535	44.1	18.04	-1.28958	5.30656e-07	Down	7.01666e-08	coh-1	GO:0000798//nuclear cohesin complex;GO:0008278//cohesin complex	GO:0003682//chromatin binding	GO:0006302//double-strand break repair;GO:0007062//sister chromatid cohesion	K06670//cohesin complex subunit SCC1	NP_001309701.1//Rad21_Rec8 domain-containing protein [Caenorhabditis elegans];NP_509262.2//Rad21_Rec8 domain-containing protein [Caenorhabditis elegans]
185788	1670	396.74	11.23	-5.14276	0	Down	0	F45D11.14	NA	NA	NA	NA	NP_493883.1//Uncharacterized protein CELE_F45D11.14 [Caenorhabditis elegans]		182262	717	7.41	3.05	-1.28066	0.000373673	Down	7.88292e-05	C05D12.5	GO:0005874//microtubule;GO:0005871//kinesin complex	GO:0005524//ATP binding;GO:0003777//microtubule motor activity;GO:0008017//microtubule binding;GO:0016887//ATPase activity	GO:0007018//microtubule-based movement	K10352//myosin heavy chain;K20283//golgin subfamily A member 4;K10667//E3 ubiquitin-protein ligase RNF8 [EC:2.3.2.27];K20478//golgin subfamily B member 1	NP_496435.1//Uncharacterized protein CELE_C05D12.5 [Caenorhabditis elegans]
183475	492	30.51	0.88	-5.11563	2.02015e-33	Down	2.71646e-34	ilys-2	GO:0005615//extracellular space;GO:0034777//recycling endosome lumen;GO:0043202//lysosomal lumen;GO:0031906//late endosome lumen	GO:0003796//lysozyme activity	GO:0008340//determination of adult lifespan;GO:0008152//metabolic process;GO:0019835//cytolysis;GO:0007586//digestion;GO:0050830//defense response to Gram-positive bacterium;GO:0042742//defense response to bacterium	NA	NP_500207.1//Invertebrate-type lysozyme 2 [Caenorhabditis elegans]		181273	1516	5.82	2.4	-1.27798	5.18238e-08	Down	5.98332e-09	vap-2	GO:0016021//integral component of membrane;GO:0005576//extracellular region	NA	NA	K19919//cysteine-rich secretory protein	NP_509802.2//Venom-Allergen-like Protein [Caenorhabditis elegans];NP_001300378.1//Venom-Allergen-like Protein [Caenorhabditis elegans];NP_001300377.1//Venom-Allergen-like Protein [Caenorhabditis elegans]
178251	700	1281.26	37.53	-5.09338	0	Down	0	scl-2	GO:0005615//extracellular space;GO:0005576//extracellular region	NA	NA	K20412//peptidase inhibitor 16;K19919//cysteine-rich secretory protein	NP_001263803.1//SCP domain-containing protein [Caenorhabditis elegans];NP_502503.1//SCP domain-containing protein [Caenorhabditis elegans]		188923	968	4.56	1.9	-1.26303	0.00058929	Down	0.000129781	T26E3.5	NA	NA	NA	NA	NP_493206.2//F-box domain-containing protein [Caenorhabditis elegans]
187735	1349	8.25	0.25	-5.04439	1.12176e-41	Down	1.23886e-42	chil-18	GO:0016021//integral component of membrane	GO:0008061//chitin binding	GO:0005975//carbohydrate metabolic process	K01183//chitinase [EC:3.2.1.14]	NP_496024.2//Glyco_18 domain-containing protein [Caenorhabditis elegans]		184948	1380	19.14	8.04	-1.25132	1.6103e-21	Down	6.83404e-23	F26A1.8	GO:0016021//integral component of membrane	NA	NA	NA	NP_497997.1//Uncharacterized protein CELE_F26A1.8 [Caenorhabditis elegans]
189409	1156	1.96	0.06	-5.02975	1.14818e-08	Down	3.90278e-09	str-163	GO:0005929//cilium;GO:0005887//integral component of plasma membrane;GO:0016021//integral component of membrane;GO:0097730//non-motile cilium	GO:0038022//G protein-coupled olfactory receptor activity	GO:0007186//G protein-coupled receptor signaling pathway;GO:0042048//olfactory behavior	K08473//nematode chemoreceptor	NP_500682.2//Seven TM Receptor [Caenorhabditis elegans]		173635	1114	19.21	8.09	-1.24765	1.21062e-16	Down	6.6981e-18	sqv-2	GO:0005783//endoplasmic reticulum;GO:0005794//Golgi apparatus;GO:0016021//integral component of membrane;GO:0000139//Golgi membrane	GO:0008375//acetylglucosaminyltransferase activity;GO:0016757//transferase activity, transferring glycosyl groups;GO:0035250//UDP-galactosyltransferase activity;GO:0016758//transferase activity, transferring hexosyl groups;GO:0008376//acetylgalactosaminyltransferase activity;GO:0008378//galactosyltransferase activity;GO:0047220//galactosylxylosylprotein 3-beta-galactosyltransferase activity	GO:0000003//reproduction;GO:0006486//protein glycosylation;GO:0002009//morphogenesis of an epithelium;GO:0018991//oviposition;GO:0040025//vulval development;GO:0030206//chondroitin sulfate biosynthetic process;GO:0006024//glycosaminoglycan biosynthetic process;GO:0009792//embryo development ending in birth or egg hatching;GO:0006493//protein O-linked glycosylation;GO:0015012//heparan sulfate prot…	K00734//galactosylxylosylprotein 3-beta-galactosyltransferase [EC:2.4.1.134]	NP_494394.1//Beta-1,3-galactosyltransferase sqv-2 [Caenorhabditis elegans]
13215861	253	42.55	1.33	-4.99966	5.51008e-07	Down	2.0863e-07	F56H9.9	GO:0016021//integral component of membrane	NA	NA	K03102//squid;K13158//heterogeneous nuclear ribonucleoprotein A2/B1;K21437//ankyrin repeat domain-containing protein 13;K06088//occludin	NP_001256438.1//Uncharacterized protein CELE_F56H9.9 [Caenorhabditis elegans]		183174	1462	5.5	2.33	-1.2391	4.48596e-07	Down	5.85662e-08	C33G8.2	NA	NA	NA	K23573//dentin sialophosphoprotein	XP_014017721.1//PREDICTED: cylicin-1-like isoform X1 [Salmo salar]
190008	1137	7.99	0.25	-4.9982	1.45217e-32	Down	1.99508e-33	Y47H10A.3	NA	NA	NA	K14845//RAT1-interacting protein	NP_493054.2//Uncharacterized protein CELE_Y47H10A.3 [Caenorhabditis elegans]		178901	2870	4.65	2.03	-1.19575	8.94997e-12	Down	7.21538e-13	F14F9.4	NA	NA	NA	NA	NP_001370367.1//Uncharacterized protein CELE_F14F9.4 [Caenorhabditis elegans]
187635	1371	7.35	0.24	-4.93664	1.55771e-38	Down	1.8393e-39	arrd-11	NA	NA	NA	K20910//thioredoxin-interacting protein;K14258//facilitated trehalose transporter	NP_496883.2//Arrestin_C domain-containing protein [Caenorhabditis elegans]		175751	1857	18.76	8.37	-1.16436	6.16096e-27	Down	2.0366e-28	F48E8.3	GO:0016021//integral component of membrane	GO:0000104//succinate dehydrogenase activity	NA	K14402//cleavage and polyadenylation specificity factor subunit 2;K00234//succinate dehydrogenase (ubiquinone) flavoprotein subunit [EC:1.3.5.1]	NP_498164.3//FAD_binding_2 domain-containing protein [Caenorhabditis elegans]
179214	402	82.36	2.69	-4.93627	1.27426e-55	Down	1.1065e-56	W02D7.11	GO:0016021//integral component of membrane	NA	NA	NA	NP_741575.1//Uncharacterized protein CELE_W02D7.11 [Caenorhabditis elegans]		179918	2115	2.19	0.99	-1.14543	0.000317262	Down	6.54918e-05	cest-2.3	GO:0005615//extracellular space;GO:0016021//integral component of membrane	GO:0052689//carboxylic ester hydrolase activity	NA	K03927//carboxylesterase 2 [EC:3.1.1.1 3.1.1.84 3.1.1.56];K01050//cholinesterase [EC:3.1.1.8];K01044//carboxylesterase 1 [EC:3.1.1.1]	NP_506510.2//COesterase domain-containing protein [Caenorhabditis elegans]
13184191	828	95.3	3.28	-4.86071	4.88576e-243	Down	1.0548e-244	Y25C1A.14	GO:0016021//integral component of membrane	GO:0004888//transmembrane signaling receptor activity	GO:0007606//sensory perception of chemical stimulus	NA	NP_001254059.1//Uncharacterized protein CELE_Y25C1A.14 [Caenorhabditis elegans]		174869	1373	4.84	2.19	-1.14408	2.67075e-05	Down	4.56982e-06	Y57A10A.27	NA	NA	NA	NA	NP_496605.1//Uncharacterized protein CELE_Y57A10A.27 [Caenorhabditis elegans]
186027	979	1.98	0.07	-4.822	5.5093e-07	Down	2.0863e-07	F49C12.4	GO:0016021//integral component of membrane	NA	NA	NA	NP_501626.1//Methyltransf_21 domain-containing protein [Caenorhabditis elegans]		189035	719	14.19	6.53	-1.11972	5.509e-06	Down	8.47858e-07	T28C6.3	NA	NA	NA	NA	XP_023326406.1//uncharacterized protein DDB_G0271670-like [Eurytemora affinis]
191332	535	9.88	0.37	-4.73891	1.08967e-12	Down	2.97678e-13	pqn-98	GO:0016021//integral component of membrane	NA	NA	K14971//nuclear receptor coactivator 6	NP_503259.1//DUF148 domain-containing protein [Caenorhabditis elegans]		184210	1463	10.09	4.66	-1.11452	1.52598e-10	Down	1.37424e-11	F08G12.3	NA	NA	NA	NA	NP_509887.2//Uncharacterized protein CELE_F08G12.3 [Caenorhabditis elegans]
188922	780	5.26	0.2	-4.71699	1.08946e-12	Down	2.97678e-13	clec-103	NA	GO:0030246//carbohydrate binding	NA	NA	NP_493210.2//C-type lectin domain-containing protein [Caenorhabditis elegans]		191243	891	7.35	3.4	-1.11221	0.000180057	Down	3.55666e-05	ZK218.1	NA	NA	NA	NA	NP_507329.1//ShKT domain-containing protein [Caenorhabditis elegans]
185565	1067	3.39	0.13	-4.7047	1.08925e-12	Down	2.97678e-13	F40G12.5	GO:0016021//integral component of membrane	NA	NA	NA	NP_506532.1//Uncharacterized protein CELE_F40G12.5 [Caenorhabditis elegans]		177165	1609	26.08	12.18	-1.09843	1.36288e-28	Down	4.18182e-30	pqn-75	NA	NA	NA	K12841//calcium homeostasis endoplasmic reticulum protein	KAF4513975.1//hypothetical protein B566_EDAN018313 [Ephemera danica];NP_741367.1//Prion-like-(Q/N-rich)-domain-bearing protein [Caenorhabditis elegans];NP_001294405.1//Prion-like-(Q/N-rich)-domain-bearing protein [Caenorhabditis elegans];NP_741365.1//Prion-like-(Q/N-rich)-domain-bearing protein [Caenorhabditis elegans];NP_741366.1//Prion-like-(Q/N-rich)-domain-bearing protein [Caenorhabditis eleg…
13180223	635	10.77	0.42	-4.68049	2.22478e-18	Down	4.75474e-19	F48C1.11	NA	NA	NA	K12741//heterogeneous nuclear ribonucleoprotein A1/A3	EGT36361.1//hypothetical protein CAEBREN_24759 [Caenorhabditis brenneri]		173178	1940	2.26	1.06	-1.09226	0.000879419	Down	0.000201502	hpo-2	NA	NA	NA	NA	NP_493285.2//Uncharacterized protein CELE_Y26D4A.2 [Caenorhabditis elegans]
189963	1501	35.6	1.4	-4.66838	9.91887e-154	Down	3.3568e-155	Y46H3A.5	NA	NA	GO:0006629//lipid metabolic process	NA	NP_503511.2//Lipase_3 domain-containing protein [Caenorhabditis elegans]		173831	1264	8.51	4.02	-1.08196	2.65381e-07	Down	3.3559e-08	fbxb-88	NA	NA	NA	NA	NP_740980.1//F-box domain-containing protein [Caenorhabditis elegans]
182806	690	3.05	0.12	-4.6677	1.97375e-06	Down	7.79052e-07	prmt-4	NA	NA	NA	NA	NP_499956.1//Methyltransf_25 domain-containing protein [Caenorhabditis elegans]		177767	1296	24.45	11.67	-1.06703	7.83916e-20	Down	3.65664e-21	C10C5.3	GO:0005737//cytoplasm	GO:0008237//metallopeptidase activity;GO:0004046//aminoacylase activity	GO:0006520//cellular amino acid metabolic process	K14677//aminoacylase [EC:3.5.1.14]	NP_501650.1//M20_dimer domain-containing protein [Caenorhabditis elegans]
6418854	774	7.87	0.31	-4.66602	2.22423e-18	Down	4.75474e-19	F54F7.9	NA	NA	NA	NA	NP_001123149.1//Uncharacterized protein CELE_F54F7.9 [Caenorhabditis elegans]		186158	1239	6.92	3.35	-1.04661	1.12177e-05	Down	1.80932e-06	fbxb-103	NA	NA	NA	NA	NP_494693.1//F-box B protein [Caenorhabditis elegans]
185840	1277	22.57	0.9	-4.64834	1.07961e-100	Down	5.41752e-102	lipl-2	NA	GO:0016788//hydrolase activity, acting on ester bonds	GO:0016042//lipid catabolic process;GO:0006629//lipid metabolic process	K19771//lipase;K01052//lysosomal acid lipase/cholesteryl ester hydrolase [EC:3.1.1.13]	NP_505527.1//Lipase [Caenorhabditis elegans]		179624	2982	105.84	51.6	-1.03644	6.05395e-11	Down	5.25934e-12	hmp-1	GO:0016342//catenin complex;GO:0043296//apical junction complex;GO:0005737//cytoplasm;GO:0005912//adherens junction	GO:0051015//actin filament binding;GO:0045296//cadherin binding;GO:0008013//beta-catenin binding	GO:0010172//embryonic body morphogenesis;GO:0016477//cell migration;GO:0007155//cell adhesion;GO:0032880//regulation of protein localization;GO:0032956//regulation of actin cytoskeleton organization;GO:0042074//cell migration involved in gastrulation	K05691//catenin alpha	NP_001360176.1//Alpha-catenin-like protein hmp-1 [Caenorhabditis elegans];NP_001370891.1//Alpha-catenin-like protein hmp-1 [Caenorhabditis elegans];NP_001263866.1//Alpha-catenin-like protein hmp-1 [Caenorhabditis elegans];NP_505985.1//Alpha-catenin-like protein hmp-1 [Caenorhabditis elegans];NP_001122991.1//Alpha-catenin-like protein hmp-1 [Caenorhabditis elegans];NP_001256379.1//Alpha-catenin-li…
184467	359	75.35	3.1	-4.60327	2.29887e-36	Down	2.86566e-37	F14D7.7	NA	NA	NA	NA	NP_506545.1//Uncharacterized protein CELE_F14D7.7 [Caenorhabditis elegans]		177958	1659	4.5	2.2	-1.03242	2.67008e-05	Down	4.57012e-06	fmo-2	GO:0016021//integral component of membrane;GO:0005789//endoplasmic reticulum membrane;GO:0005737//cytoplasm	GO:0050661//NADP binding;GO:0004499//N,N-dimethylaniline monooxygenase activity;GO:0050660//flavin adenine dinucleotide binding;GO:0004497//monooxygenase activity	NA	K00485//dimethylaniline monooxygenase (N-oxide forming) [EC:1.14.13.8]	NP_501972.1//Dimethylaniline monooxygenase [N-oxide-forming] [Caenorhabditis elegans]
13190818	229	48.73	2.01	-4.59954	4.57314e-05	Down	2.04496e-05	F55H2.8	NA	NA	NA	NA	NP_001255004.1//Uncharacterized protein CELE_F55H2.8 [Caenorhabditis elegans]		182229	494	34.09	16.68	-1.03123	2.88646e-06	Down	4.26494e-07	rnh-1.3	NA	GO:0004523//RNA-DNA hybrid ribonuclease activity;GO:0003676//nucleic acid binding	GO:0090502//RNA phosphodiester bond hydrolysis, endonucleolytic;GO:0043137//DNA replication, removal of RNA primer	K03469//ribonuclease HI [EC:3.1.26.4]	NP_492581.1//RNase H domain-containing protein [Caenorhabditis elegans]
172494	1569	1.2	0.05	-4.58496	1.52476e-07	Down	5.56054e-08	col-7	GO:0016021//integral component of membrane;GO:0005581//collagen trimer	GO:0042302//structural constituent of cuticle	NA	K06237//collagen, type IV, alpha	POM28573.1//hypothetical protein FL81_18701 [Caenorhabditis remanei]		191457	1301	5.44	2.7	-1.01065	0.000127859	Down	2.45114e-05	ZK899.6	NA	NA	NA	NA	NP_509593.1//Uncharacterized protein CELE_ZK899.6 [Caenorhabditis elegans]
3565550	369	67.45	2.89	-4.54468	1.0878e-34	Down	1.41255e-35	F14D7.10	NA	NA	NA	NA	NP_001023795.2//Uncharacterized protein CELE_F14D7.10 [Caenorhabditis elegans]		177769	1347	8.9	4.43	-1.0065	2.44243e-07	Down	3.06884e-08	C10C5.5	GO:0005737//cytoplasm	GO:0008237//metallopeptidase activity;GO:0004046//aminoacylase activity	GO:0006520//cellular amino acid metabolic process	K14677//aminoacylase [EC:3.5.1.14]	NP_501652.2//M20_dimer domain-containing protein [Caenorhabditis elegans]
173703	618	6.98	0.31	-4.49289	2.69827e-11	Down	7.88212e-12	W10G11.1	NA	NA	NA	NA	NP_494574.1//DUF19 domain-containing protein [Caenorhabditis elegans]		186647	994	3.22	6.44	1	0.000352703	Up	7.38728e-05	bath-21	NA	NA	NA	K10464//kelch-like protein 28	NP_494155.1//BTB domain-containing protein [Caenorhabditis elegans]
188249	1437	39.01	1.74	-4.48668	1.55463e-196	Down	4.0985e-198	math-38	NA	NA	GO:0050830//defense response to Gram-positive bacterium	NA	NP_494001.3//MATH (meprin-associated Traf homology) domain containing [Caenorhabditis elegans]		176568	1431	8.36	16.79	1.00603	1.52929e-14	Up	9.89616e-16	tba-7	GO:0005874//microtubule;GO:0005737//cytoplasm	GO:0005200//structural constituent of cytoskeleton;GO:0005525//GTP binding;GO:0003924//GTPase activity	GO:0000278//mitotic cell cycle;GO:0000226//microtubule cytoskeleton organization;GO:0007017//microtubule-based process	K07374//tubulin alpha	NP_499463.1//Tubulin alpha chain [Caenorhabditis elegans]
179910	2061	0.67	0.03	-4.48113	6.98439e-06	Down	2.89312e-06	D1086.9	NA	NA	NA	K06823//collagen, type XVIII, alpha;K10384//filaggrin;K14000//ribosome-binding protein 1	NP_001023754.1//Uncharacterized protein CELE_D1086.9 [Caenorhabditis elegans]		179822	528	415.52	835.56	1.00783	6.3018e-168	Up	2.54872e-170	F53F1.4	NA	NA	NA	K17095//annexin A7/11;K20225//capicua transcriptional repressor;K02184//formin 2	NP_506324.1//Uncharacterized protein CELE_F53F1.4 [Caenorhabditis elegans]
190567	1285	4.6	0.21	-4.45317	1.03008e-20	Down	2.0217e-21	clec-9	NA	GO:0030246//carbohydrate binding	NA	K06560//mannose receptor, C type;K13912//deleted in malignant brain tumors 1 protein	NP_507227.2//C-type LECtin [Caenorhabditis elegans]		186216	1022	2.87	5.78	1.01002	0.000609264	Up	0.000134739	F54B11.9	NA	NA	NA	NA	NP_510280.2//Uncharacterized protein CELE_F54B11.9 [Caenorhabditis elegans]
185349	508	89.55	4.12	-4.44198	5.43021e-95	Down	2.88044e-96	F36D1.7	NA	NA	NA	NA	NP_492892.2//Uncharacterized protein CELE_F36D1.7 [Caenorhabditis elegans]		182175	999	14.87	29.96	1.01063	1.59179e-16	Up	8.8843e-18	tag-293	NA	NA	NA	NA	NP_504877.2//Uncharacterized protein CELE_C03G6.13 [Caenorhabditis elegans]
182168	965	1.71	0.08	-4.41785	6.9835e-06	Down	2.89312e-06	srx-56	GO:0016021//integral component of membrane	NA	NA	K13278//60kDa lysophospholipase [EC:3.1.1.5 3.1.1.47 3.5.1.1];K04141//adrenergic receptor beta-1;K04143//adrenergic receptor beta-3	NP_504885.2//G_PROTEIN_RECEP_F1_2 domain-containing protein [Caenorhabditis elegans]		175212	540	697.34	1407.15	1.01284	7.33054e-297	Up	1.38357e-299	lec-6	GO:0005737//cytoplasm	GO:0030246//carbohydrate binding;GO:0016936//galactoside binding	NA	K10093//galectin-9;K10091//galectin-4	NP_497215.1//Galectin [Caenorhabditis elegans]
191729	1008	1.46	0.07	-4.38247	2.44859e-05	Down	1.06752e-05	nhr-82	GO:0042025//host cell nucleus;GO:0005634//nucleus	GO:0008270//zinc ion binding;GO:0043565//sequence-specific DNA binding;GO:0003700//DNA-binding transcription factor activity	NA	K05771//glucocorticoid receptor;K08704//hepatocyte nuclear factor 4;K08545//nuclear receptor subfamily 2 group E member 1;K08555//mineralocorticoid receptor	NP_493090.1//Nuclear Hormone Receptor family [Caenorhabditis elegans]		177068	952	53.98	109.16	1.01595	2.36985e-57	Up	3.11822e-59	clec-85	NA	GO:0030246//carbohydrate binding	NA	K17095//annexin A7/11;K08630//a disintegrin and metalloproteinase with thrombospondin motifs 16 [EC:3.4.24.-]	NP_001370868.1//C-type lectin domain-containing protein [Caenorhabditis elegans];NP_001368197.1//C-type lectin domain-containing protein [Caenorhabditis elegans]
191691	393	44.15	2.12	-4.38028	1.61257e-26	Down	2.63202e-27	ins-23	GO:0005576//extracellular region	GO:0005179//hormone activity	NA	NA	NP_499224.1//Probable insulin-like peptide alpha-type 3 [Caenorhabditis elegans]		183875	856	5.24	10.62	1.01915	2.22243e-05	Up	3.75718e-06	CD4.1	GO:0016021//integral component of membrane	NA	NA	NA	NP_504479.3//Uncharacterized protein CELE_CD4.1 [Caenorhabditis elegans]
186882	861	1.87	0.09	-4.37697	6.98618e-06	Down	2.89312e-06	K02E2.7	NA	NA	NA	K12327//caldesmon;K19607//X-linked retinitis pigmentosa GTPase regulator;K18626//trichohyalin;K23573//dentin sialophosphoprotein;K20780//mediator of DNA damage checkpoint protein 1	NP_001299997.1//Uncharacterized protein CELE_K02E2.7 [Caenorhabditis elegans];NP_001256914.2//Uncharacterized protein CELE_K02E2.7 [Caenorhabditis elegans];NP_001368550.1//Uncharacterized protein CELE_K02E2.7 [Caenorhabditis elegans]		172903	1323	4.36	8.86	1.02298	1.42475e-07	Up	1.74252e-08	ZC434.3	NA	NA	NA	K08678//UDP-glucuronate decarboxylase [EC:4.1.1.35]	NP_492710.2//Uncharacterized protein CELE_ZC434.3 [Caenorhabditis elegans]
187313	523	20.17	0.98	-4.36329	2.10442e-21	Down	4.01862e-22	K11H12.6	NA	NA	NA	NA	NP_499967.2//Uncharacterized protein CELE_K11H12.6 [Caenorhabditis elegans];NP_001368205.1//Uncharacterized protein CELE_K11H12.6 [Caenorhabditis elegans]		176291	2043	3.54	7.2	1.02425	4.46113e-08	Up	5.1073e-09	eat-4	GO:0060076//excitatory synapse;GO:0030672//synaptic vesicle membrane;GO:0030285//integral component of synaptic vesicle membrane;GO:0016021//integral component of membrane;GO:0005886//plasma membrane;GO:0045202//synapse	GO:0005326//neurotransmitter transmembrane transporter activity;GO:0005313//L-glutamate transmembrane transporter activity;GO:0015501//glutamate:sodium symporter activity;GO:0022857//transmembrane transporter activity	GO:0006820//anion transport;GO:1902437//positive regulation of male mating behavior;GO:0009612//response to mechanical stimulus;GO:0050803//regulation of synapse structure or activity;GO:0008344//adult locomotory behavior;GO:0006972//hyperosmotic response;GO:0098700//neurotransmitter loading into synaptic vesicle;GO:0035249//synaptic transmission, glutamatergic;GO:1905852//positive regulation of …	K12302//MFS transporter, ACS family, solute carrier family 17 (sodium-dependent inorganic phosphate cotransporter), member 6/7/8	NP_001293625.1//MFS domain-containing protein [Caenorhabditis elegans];NP_499023.3//Probable vesicular glutamate transporter eat-4 [Caenorhabditis elegans]
186073	1200	4.94	0.25	-4.30451	8.52002e-27	Down	1.38159e-27	F49H6.5	GO:0019008//molybdopterin synthase complex	GO:0046872//metal ion binding;GO:0061799//cyclic pyranopterin monophosphate synthase activity;GO:0061798//GTP 3',8'-cyclase activity;GO:0051539//4 iron, 4 sulfur cluster binding;GO:0005525//GTP binding;GO:0003824//catalytic activity	GO:0006777//Mo-molybdopterin cofactor biosynthetic process	K20967//GTP 3',8-cyclase / cyclic pyranopterin monophosphate synthase [EC:4.1.99.22 4.6.1.17]	NP_001370025.1//Elp3 domain-containing protein [Caenorhabditis elegans]		172496	1665	5.82	11.85	1.0258	8.40961e-13	Up	6.21288e-14	C15A11.7	GO:0016021//integral component of membrane	NA	NA	NA	NP_492092.1//Uncharacterized protein CELE_C15A11.7 [Caenorhabditis elegans]
175051	1093	1.38	0.07	-4.30117	1.31107e-05	Down	5.56224e-06	F01D5.7	GO:0005892//acetylcholine-gated channel complex	GO:0016787//hydrolase activity	NA	K01076//abhydrolase domain-containing protein 17 [EC:3.1.2.22]	NP_001022067.1//Hydrolase_4 domain-containing protein [Caenorhabditis elegans];NP_001022066.1//Hydrolase_4 domain-containing protein [Caenorhabditis elegans]		183835	882	3.94	8.03	1.0272	0.00018263	Up	3.6134e-05	C55A6.6	NA	NA	NA	K00079//carbonyl reductase 1 [EC:1.1.1.184 1.1.1.189 1.1.1.197];K11154//retinol dehydrogenase 16 [EC:1.1.1.-]	NP_505920.1//Uncharacterized protein CELE_C55A6.6 [Caenorhabditis elegans]
190444	841	1.77	0.09	-4.29768	8.50117e-05	Down	3.90922e-05	Y61A9LA.4	NA	GO:0003676//nucleic acid binding	NA	NA	NP_504238.1//Uncharacterized protein CELE_Y61A9LA.4 [Caenorhabditis elegans]		183000	806	5.44	11.1	1.02888	2.89689e-05	Up	4.96458e-06	gsto-1	GO:0005737//cytoplasm	GO:0004364//glutathione transferase activity;GO:0050610//methylarsonate reductase activity;GO:0045174//glutathione dehydrogenase (ascorbate) activity	GO:0006979//response to oxidative stress;GO:0000303//response to superoxide;GO:0055114//oxidation-reduction process;GO:0010731//protein glutathionylation;GO:0031668//cellular response to extracellular stimulus	K00799//glutathione S-transferase [EC:2.5.1.18]	NP_498728.1//Glutathione transferase omega-1 [Caenorhabditis elegans]
3564991	483	84.67	4.32	-4.29275	2.83745e-79	Down	1.80614e-80	dao-6	NA	NA	NA	NA	NP_001370138.1//Dauer or Aging adult Overexpression [Caenorhabditis elegans]		189292	565	13.87	28.32	1.02985	1.69701e-07	Up	2.09838e-08	W08E12.4	NA	NA	NA	NA	NP_500313.1//Uncharacterized protein CELE_W08E12.5 [Caenorhabditis elegans]
42101362	264	21.97	1.14	-4.26843	0.000291568	Down	0.000141855	Y7A5A.6	NA	NA	NA	NA	NP_001361814.1//Uncharacterized protein CELE_Y7A5A.6 [Caenorhabditis elegans]		184217	1273	3.8	7.76	1.03006	1.68558e-06	Up	2.39512e-07	clec-54	NA	GO:0030246//carbohydrate binding	NA	K13912//deleted in malignant brain tumors 1 protein	NP_506590.2//C-type LECtin [Caenorhabditis elegans]
178886	1282	0.96	0.05	-4.26303	8.50215e-05	Down	3.90922e-05	srh-21	GO:0016021//integral component of membrane	NA	NA	K08473//nematode chemoreceptor	NP_504325.1//Serpentine Receptor, class H [Caenorhabditis elegans]		175875	672	63.36	129.66	1.03309	4.91105e-41	Up	9.56044e-43	F42A10.7	NA	NA	NA	NA	NP_498341.1//Uncharacterized protein CELE_F42A10.7 [Caenorhabditis elegans]
181811	1397	0.96	0.05	-4.26303	2.44829e-05	Down	1.06752e-05	AH9.4	GO:0005887//integral component of plasma membrane;GO:0016021//integral component of membrane	GO:0008528//G protein-coupled peptide receptor activity;GO:0004930//G protein-coupled receptor activity	GO:0007218//neuropeptide signaling pathway	K04211//neurotensin receptor 1	NP_508417.2//Probable G-protein coupled receptor AH9.4 [Caenorhabditis elegans]		178254	976	4.51	9.23	1.0332	1.14346e-05	Up	1.85047e-06	col-131	GO:0016021//integral component of membrane;GO:0005581//collagen trimer	GO:0042302//structural constituent of cuticle;GO:0005201//extracellular matrix structural constituent	NA	K06236//collagen, type I, alpha	POM28573.1//hypothetical protein FL81_18701 [Caenorhabditis remanei]
191506	1029	2.63	0.14	-4.23156	4.28303e-09	Down	1.42268e-09	ZK1053.1	GO:0016021//integral component of membrane	NA	NA	NA	NP_493319.2//Uncharacterized protein CELE_ZK1053.1 [Caenorhabditis elegans]		188437	1273	2.31	4.73	1.03395	0.00026465	Up	5.38606e-05	lips-5	NA	GO:0016787//hydrolase activity;GO:0016298//lipase activity	GO:0016042//lipid catabolic process	K19772//triacylglycerol lipase	NP_001255588.1//LIPaSe related [Caenorhabditis elegans];NP_001255589.1//LIPaSe related [Caenorhabditis elegans];NP_001076706.1//LIPaSe related [Caenorhabditis elegans]
13213456	418	11.33	0.61	-4.21519	2.8121e-08	Down	9.79878e-09	Y57E12B.10	NA	NA	NA	NA	NP_001256078.1//Uncharacterized protein CELE_Y57E12B.10 [Caenorhabditis elegans]		188353	1493	4.14	8.48	1.03443	2.00518e-08	Up	2.21776e-09	T10B5.8	NA	GO:0010181//FMN binding;GO:0016491//oxidoreductase activity	NA	NA	NP_503516.1//Oxidored_FMN domain-containing protein [Caenorhabditis elegans]
182399	1118	3.51	0.19	-4.2074	4.12754e-13	Down	1.10742e-13	fbxa-164	NA	NA	NA	NA	NP_494012.1//F-box domain-containing protein [Caenorhabditis elegans]		179146	588	104.78	214.77	1.03543	1.07665e-54	Up	1.49213e-56	grsp-4	NA	NA	NA	K13184//ATP-dependent RNA helicase A [EC:3.6.4.13];K05748//WAS protein family, member 2	XP_032603082.1//basic proline-rich protein-like, partial [Taeniopygia guttata]
188333	1953	0.55	0.03	-4.1964	0.000157634	Down	7.4561e-05	oac-44	GO:0016020//membrane;GO:0016021//integral component of membrane	GO:0016747//transferase activity, transferring acyl groups other than amino-acyl groups	GO:0033692//cellular polysaccharide biosynthetic process	K08473//nematode chemoreceptor	NP_493128.2//Acyl_transf_3 domain-containing protein [Caenorhabditis elegans]		187195	1698	4.42	9.07	1.03706	2.30285e-10	Up	2.11484e-11	K09C4.5	GO:0016021//integral component of membrane	GO:0022857//transmembrane transporter activity	NA	K14258//facilitated trehalose transporter;K07299//MFS transporter, SP family, solute carrier family 2 (facilitated glucose transporter), member 1;K08145//MFS transporter, SP family, solute carrier family 2 (facilitated glucose transporter), member 8	NP_508565.3//MFS domain-containing protein [Caenorhabditis elegans]
3565163	1096	1.64	0.09	-4.18763	1.04351e-06	Down	4.03412e-07	M199.7	NA	NA	NA	NA	NP_001343595.2//CW domain-containing protein [Caenorhabditis elegans]		188490	627	25.28	51.91	1.03802	1.84921e-15	Up	1.11188e-16	T14A8.2	NA	NA	NA	K04989//polycystin 1L3	NP_001076709.1//Uncharacterized protein CELE_T14A8.2 [Caenorhabditis elegans];NP_001294171.1//Uncharacterized protein CELE_T14A8.2 [Caenorhabditis elegans]
179530	834	40.39	2.22	-4.18537	6.21687e-95	Down	3.30432e-96	T04C12.7	GO:0016021//integral component of membrane	NA	NA	NA	NP_001024101.1//Uncharacterized protein CELE_T04C12.7 [Caenorhabditis elegans]		188067	986	5.18	10.65	1.03983	2.74695e-05	Up	4.70318e-06	T04F8.7	NA	NA	NA	NA	NP_001123177.1//Uncharacterized protein CELE_T04F8.7 [Caenorhabditis elegans]
190344	1119	1.08	0.06	-4.16993	0.000157652	Down	7.4561e-05	sre-42	GO:0005887//integral component of plasma membrane;GO:0016021//integral component of membrane	NA	GO:0010756//positive regulation of plasminogen activation;GO:0007606//sensory perception of chemical stimulus	NA	NP_496627.2//Serpentine Receptor, class E (epsilon) [Caenorhabditis elegans]		188585	1543	3.49	7.18	1.04076	1.37802e-07	Up	1.67942e-08	best-17	GO:0034707//chloride channel complex;GO:0005886//plasma membrane	GO:0005254//chloride channel activity	NA	K22204//bestrophin, other	NP_001364808.1//Bestrophin homolog 17 [Caenorhabditis elegans]
186191	2123	1.25	0.07	-4.15843	6.21907e-11	Down	1.85299e-11	F53H2.1	NA	NA	NA	NA	NP_507929.2//Uncharacterized protein CELE_F53H2.1 [Caenorhabditis elegans]		187765	754	6.43	13.23	1.04092	1.02488e-05	Up	1.64255e-06	swt-6	GO:0016021//integral component of membrane;GO:0005886//plasma membrane	NA	GO:0008643//carbohydrate transport	K15382//solute carrier family 50 (sugar transporter)	NP_506464.2//Sugar transporter SWEET [Caenorhabditis elegans]
27219618	843	3.19	0.18	-4.14749	2.81167e-08	Down	9.79878e-09	btb-22	GO:0016021//integral component of membrane	NA	NA	K10442//kelch-like protein 1/4/5;K10472//kelch repeat and BTB domain-containing protein 4;K10473//kelch repeat and BTB domain-containing protein 5/10	NP_001309553.1//BTB domain-containing protein [Caenorhabditis elegans]		186898	482	9.55	19.66	1.04169	0.000306152	Up	6.29838e-05	K02E11.7	NA	NA	NA	NA	NP_506527.2//Uncharacterized protein CELE_K02E11.7 [Caenorhabditis elegans]
186973	394	55.41	3.17	-4.12759	5.88543e-32	Down	8.22e-33	K04A8.21	NA	NA	GO:0006629//lipid metabolic process	NA	NP_504665.3//Saposin B-type domain-containing protein [Caenorhabditis elegans]		178914	2663	1.67	3.44	1.04256	7.24443e-07	Up	9.7392e-08	B0238.12	NA	NA	NA	K23624//papilin	NP_001367324.1//Uncharacterized protein CELE_B0238.12 [Caenorhabditis elegans]
182710	1389	1.91	0.11	-4.118	1.82294e-10	Down	5.57268e-11	C17B7.10	NA	NA	NA	NA	NP_503927.2//Uncharacterized protein CELE_C17B7.10 [Caenorhabditis elegans];NP_001309622.1//Uncharacterized protein CELE_C17B7.10 [Caenorhabditis elegans]		191267	1936	2.14	4.41	1.04317	3.14601e-06	Up	4.6705e-07	txt-8	GO:0005576//extracellular region	GO:0016787//hydrolase activity	GO:0016042//lipid catabolic process;GO:0006629//lipid metabolic process	NA	NP_507603.1//Lipase ZK262.3 [Caenorhabditis elegans]
176985	983	1.21	0.07	-4.11151	0.000291695	Down	0.000141855	col-108	GO:0016021//integral component of membrane;GO:0005581//collagen trimer	GO:0042302//structural constituent of cuticle	NA	K06237//collagen, type IV, alpha	VDM51695.1//unnamed protein product [Angiostrongylus costaricensis]		176671	1057	9.87	20.37	1.04532	5.78658e-13	Up	4.21574e-14	Y49E10.18	NA	NA	GO:0006629//lipid metabolic process	NA	NP_499623.2//Lipase_3 domain-containing protein [Caenorhabditis elegans]
3565814	722	1.89	0.11	-4.10281	0.000291599	Down	0.000141855	H39E23.2	NA	NA	NA	NA	NP_001024020.2//DUF19 domain-containing protein [Caenorhabditis elegans]		189660	216	136.39	281.49	1.04535	0.000285377	Up	5.83558e-05	nspe-1	NA	NA	NA	NA	NP_496696.1//Nematode Specific Peptide family, group E [Caenorhabditis elegans]
182816	362	126.43	7.36	-4.10249	3.39542e-57	Down	2.87454e-58	C23G10.11	NA	NA	NA	NA	NP_498354.1//Uncharacterized protein CELE_C23G10.11 [Caenorhabditis elegans]		174339	1160	21.72	44.83	1.04544	1.61978e-26	Up	5.46798e-28	drd-1	GO:0016020//membrane;GO:0016021//integral component of membrane;GO:0005789//endoplasmic reticulum membrane	GO:0000254//C-4 methylsterol oxidase activity;GO:0005506//iron ion binding;GO:0016491//oxidoreductase activity	GO:0016126//sterol biosynthetic process;GO:0008610//lipid biosynthetic process	K22282//fatty acid hydroxylase domain-containing protein 2	NP_001122612.1//Fatty acid hydroxylase domain-containing protein [Caenorhabditis elegans];NP_495763.1//Fatty acid hydroxylase domain-containing protein [Caenorhabditis elegans]
183587	2501	0.34	0.02	-4.08746	0.000985379	Down	0.00050905	C49A1.5	GO:0016021//integral component of membrane	GO:0016757//transferase activity, transferring glycosyl groups	NA	K03006//DNA-directed RNA polymerase II subunit RPB1 [EC:2.7.7.6];K12651//5-azacytidine-induced protein 2	NP_001361871.1//Glycosyltransferase family 92 protein [Caenorhabditis elegans]		181786	539	340.49	702.98	1.04587	1.20114e-155	Up	5.31134e-158	lec-9	GO:0005737//cytoplasm	GO:0030246//carbohydrate binding;GO:0051861//glycolipid binding;GO:0016936//galactoside binding	NA	K10093//galectin-9	NP_510844.1//Galectin [Caenorhabditis elegans]
189024	730	38.24	2.25	-4.08709	1.61047e-72	Down	1.1003e-73	T28A11.19	NA	NA	NA	NA	NP_503900.1//DUF19 domain-containing protein [Caenorhabditis elegans]		191318	1411	2.11	4.36	1.04709	0.000121659	Up	2.32244e-05	ZK418.7	GO:0016021//integral component of membrane	NA	NA	NA	NP_498546.1//G_PROTEIN_RECEP_F1_2 domain-containing protein [Caenorhabditis elegans]
3565850	333	27.51	1.62	-4.08589	2.14801e-10	Down	6.58804e-11	ins-29	GO:0005576//extracellular region	GO:0005179//hormone activity	NA	NA	NP_001021846.1//INSulin related [Caenorhabditis elegans]		175049	564	12.84	26.6	1.05078	4.28757e-07	Up	5.56986e-08	F01D5.1	NA	NA	GO:0045087//innate immune response	NA	NP_496932.1//Uncharacterized protein CELE_F01D5.1 [Caenorhabditis elegans]
191782	1005	1.18	0.07	-4.07529	0.000291727	Down	0.000141855	sra-11	GO:0016021//integral component of membrane	GO:0004888//transmembrane signaling receptor activity;GO:0004984//olfactory receptor activity;GO:0004930//G protein-coupled receptor activity	GO:0008355//olfactory learning;GO:0050907//detection of chemical stimulus involved in sensory perception;GO:0007606//sensory perception of chemical stimulus	NA	NP_496348.2//Serpentine receptor class alpha-11 [Caenorhabditis elegans]		6418818	768	28	58.02	1.05112	2.16154e-23	Up	8.40418e-25	ZC250.4	NA	NA	NA	NA	NP_001123072.1//Uncharacterized protein CELE_ZC250.4 [Caenorhabditis elegans]
54162481	393	202.15	12.03	-4.07072	1.43489e-112	Down	6.50768e-114	Y54F10BM.22	NA	NA	NA	NA	NP_001366822.1//Uncharacterized protein CELE_Y54F10BM.22 [Caenorhabditis elegans]		185653	1687	5.25	10.88	1.05129	2.11073e-12	Up	1.62425e-13	cyp-33E2	GO:0043231//intracellular membrane-bounded organelle;GO:0005737//cytoplasm	GO:0008395//steroid hydroxylase activity;GO:0016705//oxidoreductase activity, acting on paired donors, with incorporation or reduction of molecular oxygen;GO:0020037//heme binding;GO:0005506//iron ion binding;GO:0004497//monooxygenase activity;GO:0016712//oxidoreductase activity, acting on paired donors, with incorporation or reduction of molecular oxygen, reduced flavin or flavoprotein as one do…	GO:0042738//exogenous drug catabolic process;GO:0006805//xenobiotic metabolic process;GO:0006082//organic acid metabolic process;GO:0043051//regulation of pharyngeal pumping;GO:0001676//long-chain fatty acid metabolic process;GO:0055114//oxidation-reduction process	K17955//cytochrome P450 family 33	NP_501470.2//CYtochrome P450 family [Caenorhabditis elegans]
3565355	2241	3.18	0.19	-4.06496	7.32779e-26	Down	1.22635e-26	H39E23.3	NA	GO:0008017//microtubule binding	NA	K04574//neurofilament heavy polypeptide;K00476//aspartate beta-hydroxylase [EC:1.14.11.16]	NP_001024021.1//Uncharacterized protein CELE_H39E23.3 [Caenorhabditis elegans]		178630	1503	8.16	16.95	1.05464	7.75052e-17	Up	4.25476e-18	Y75B7AR.1	NA	NA	NA	NA	NP_503408.1//Uncharacterized protein CELE_Y75B7AR.1 [Caenorhabditis elegans]
186051	1349	4.18	0.25	-4.0635	3.27216e-19	Down	6.76406e-20	F49E11.7	GO:0005634//nucleus;GO:0005737//cytoplasm	GO:0004721//phosphoprotein phosphatase activity;GO:0004722//protein serine/threonine phosphatase activity	NA	K01090//protein phosphatase [EC:3.1.3.16];K06269//serine/threonine-protein phosphatase PP1 catalytic subunit [EC:3.1.3.16]	NP_502500.3//Serine/threonine-protein phosphatase [Caenorhabditis elegans]		185021	1275	10.16	21.11	1.05503	4.95178e-17	Up	2.69966e-18	asah-2	GO:0005764//lysosome	GO:0102121//ceramidase activity;GO:0017040//N-acylsphingosine amidohydrolase activity;GO:0016810//hydrolase activity, acting on carbon-nitrogen (but not peptide) bonds	GO:0006665//sphingolipid metabolic process;GO:0006629//lipid metabolic process	K12348//acid ceramidase [EC:3.5.1.23]	NP_496187.1//Probable acid ceramidase [Caenorhabditis elegans]
182395	285	285.9	17.17	-4.05755	9.05025e-60	Down	7.41226e-61	C08E3.1	NA	NA	NA	NA	NP_494018.1//Uncharacterized protein CELE_C08E3.13 [Caenorhabditis elegans]		182801	1638	2.27	4.73	1.05915	9.12148e-06	Up	1.45401e-06	inx-18	GO:0005921//gap junction;GO:0016021//integral component of membrane;GO:0005886//plasma membrane	GO:0005243//gap junction channel activity	GO:0006811//ion transport	K22037//innexin	NP_741295.1//Innexin [Caenorhabditis elegans];NP_741294.1//Innexin [Caenorhabditis elegans]
188767	1331	0.82	0.05	-4.03562	0.000291536	Down	0.000141855	ilc-17.1	GO:0005576//extracellular region	GO:0005125//cytokine activity	GO:0070482//response to oxygen levels;GO:0040017//positive regulation of locomotion	NA	NP_510131.2//Interleukin cytokine-related protein 17.1 [Caenorhabditis elegans]		191281	620	8.25	17.2	1.05994	1.17403e-05	Up	1.90312e-06	nlp-73	NA	NA	GO:0007218//neuropeptide signaling pathway	NA	NP_505494.1//Neuropeptide-Like Protein [Caenorhabditis elegans]
188115	387	6.04	0.37	-4.02895	0.000537079	Down	0.000269138	T05C1.5	NA	NA	NA	NA	NP_001364683.1//ShKT domain-containing protein [Caenorhabditis elegans]		190620	855	7.17	14.95	1.0601	5.29777e-06	Up	8.12492e-07	Y72A10A.1	NA	NA	NA	K17757//ATP-dependent NAD(P)H-hydrate dehydratase [EC:4.2.1.93]	NP_001368608.1//Uncharacterized protein CELE_Y72A10A.1 [Caenorhabditis elegans];NP_001317895.1//Uncharacterized protein CELE_Y72A10A.1 [Caenorhabditis elegans]
188361	1771	4.72	0.29	-4.02466	4.79026e-29	Down	7.285e-30	cyp-13A1	GO:0016021//integral component of membrane	GO:0016705//oxidoreductase activity, acting on paired donors, with incorporation or reduction of molecular oxygen;GO:0020037//heme binding;GO:0016787//hydrolase activity;GO:0005506//iron ion binding;GO:0004497//monooxygenase activity	NA	K17861//cytochrome P450 family 13	NP_001369869.1//Putative cytochrome P450 CYP13A1 [Caenorhabditis elegans]		186917	1018	3.02	6.3	1.0608	0.00017532	Up	3.45932e-05	cpx-2	NA	GO:0019905//syntaxin binding	GO:0006836//neurotransmitter transport	K15294//complexin-1/2	OZG23668.1//hypothetical protein FL83_01946, partial [Caenorhabditis latens];KAF1748913.1//hypothetical protein GCK72_025380 [Caenorhabditis remanei]
174063	829	0.95	0.06	-3.98489	0.000537136	Down	0.000269138	spp-11	NA	NA	NA	K12567//titin [EC:2.7.11.1];K06824//nephronectin	NP_001352251.1//Saposin-like protein 11 [Caenorhabditis elegans];NP_001355419.1//Saposin B-type domain-containing protein [Caenorhabditis elegans];NP_001355420.1//Saposin-like protein 11 [Caenorhabditis elegans]		178830	290	1014.51	2117.19	1.06137	3.26786e-101	Up	2.25564e-103	hpo-18	GO:0000275//mitochondrial proton-transporting ATP synthase complex, catalytic sector F(1);GO:0005743//mitochondrial inner membrane	GO:0046933//proton-transporting ATP synthase activity, rotational mechanism	GO:0015986//ATP synthesis coupled proton transport	K02135//F-type H+-transporting ATPase subunit epsilon	NP_504198.1//Uncharacterized protein CELE_F32D1.2 [Caenorhabditis elegans]
189764	2301	0.78	0.05	-3.96347	6.24097e-07	Down	2.37198e-07	Y39G8B.5	GO:0005737//cytoplasm	GO:0004674//protein serine/threonine kinase activity;GO:0005524//ATP binding	GO:0018107//peptidyl-threonine phosphorylation;GO:0018105//peptidyl-serine phosphorylation;GO:0006468//protein phosphorylation;GO:0006914//autophagy;GO:0010506//regulation of autophagy	K17533//mitogen-activated protein kinase kinase kinase 19 [EC:2.7.11.25];K07211//inhibitor of nuclear factor kappa-B kinase subunit epsilon [EC:2.7.11.10];K05410//TANK-binding kinase 1 [EC:2.7.11.10]	NP_496929.2//Protein kinase domain-containing protein [Caenorhabditis elegans]		179953	1295	16.1	33.6	1.0614	1.78425e-27	Up	5.68644e-29	clec-56	NA	GO:0030246//carbohydrate binding	NA	K14616//cubilin	NP_506589.2//C-type LECtin [Caenorhabditis elegans]
174393	1347	129.49	8.31	-3.96185	0	Down	0	cup-16	GO:0005764//lysosome	NA	GO:1905146//lysosomal protein catabolic process;GO:0006897//endocytosis	NA	NP_001254182.1//Uncharacterized protein CELE_C34C6.7 [Caenorhabditis elegans];NP_001254181.1//Uncharacterized protein CELE_C34C6.7 [Caenorhabditis elegans]		187756	1564	6.76	14.12	1.06264	8.16081e-15	Up	5.17092e-16	R09H10.2	GO:0016021//integral component of membrane	NA	NA	K07127//5-hydroxyisourate hydrolase [EC:3.5.2.17]	NP_501961.1//Methyltransf_21 domain-containing protein [Caenorhabditis elegans]
184290	1539	17.05	1.1	-3.9542	6.25001e-86	Down	3.69988e-87	F10C2.7	GO:0016021//integral component of membrane	GO:0022857//transmembrane transporter activity	NA	K12301//MFS transporter, ACS family, solute carrier family 17 (sodium-dependent inorganic phosphate cotransporter), member 5	NP_506020.2//MFS domain-containing protein [Caenorhabditis elegans]		182325	339	27.73	57.94	1.06311	9.25831e-05	Up	1.73344e-05	C06E4.2	NA	NA	NA	NA	NP_001293728.1//Uncharacterized protein CELE_C06E4.2 [Caenorhabditis elegans]
42101345	696	15.03	0.97	-3.95372	2.50649e-26	Down	4.115e-27	F55A12.18	NA	NA	NA	K05748//WAS protein family, member 2	XP_032602455.1//basic proline-rich protein-like, partial [Taeniopygia guttata]		184767	1084	30.78	64.41	1.06529	5.20062e-42	Up	9.6474e-44	F21C10.9	NA	GO:0008080//N-acetyltransferase activity	NA	NA	NP_505360.3//N-acetyltransferase domain-containing protein [Caenorhabditis elegans]
260226	1216	15.58	1.01	-3.94727	9.40422e-59	Down	7.80692e-60	asp-16	NA	GO:0004190//aspartic-type endopeptidase activity	GO:0006508//proteolysis;GO:0030163//protein catabolic process	K01379//cathepsin D [EC:3.4.23.5];K01377//gastricsin [EC:3.4.23.3]	NP_741674.1//Peptidase A1 domain-containing protein [Caenorhabditis elegans]		259608	537	39.6	82.96	1.06692	2.72631e-19	Up	1.30993e-20	T02D1.8	NA	NA	NA	NA	NP_001023352.2//DUF4440 domain-containing protein [Caenorhabditis elegans]
183555	650	14.27	0.94	-3.92418	2.4857e-22	Down	4.61618e-23	C47E12.9	GO:0016021//integral component of membrane	GO:0016757//transferase activity, transferring glycosyl groups	NA	NA	NP_501796.2//Uncharacterized protein CELE_C47E12.9 [Caenorhabditis elegans]		171669	1937	3.34	7.01	1.06957	6.14235e-10	Up	5.84954e-11	T06A4.1	GO:0016021//integral component of membrane	GO:0008270//zinc ion binding;GO:0004181//metallocarboxypeptidase activity	NA	K10955//mucin-2	XP_003105166.1//hypothetical protein CRE_20792 [Caenorhabditis remanei]
182980	498	3.18	0.21	-3.92057	0.000985481	Down	0.00050905	hlh-12	GO:0005634//nucleus	GO:0003677//DNA binding;GO:0000981//DNA-binding transcription factor activity, RNA polymerase II-specific;GO:0000977//RNA polymerase II transcription regulatory region sequence-specific DNA binding;GO:0046983//protein dimerization activity	GO:0006357//regulation of transcription by RNA polymerase II	NA	NP_501445.1//BHLH domain-containing protein [Caenorhabditis elegans]		266725	633	6.55	13.76	1.07091	4.85509e-05	Up	8.66082e-06	F10C1.8	GO:0045179//apical cortex;GO:1990357//terminal web;GO:0005882//intermediate filament	NA	NA	K18585//intermediate filament protein if	NP_495132.2//LTD domain-containing protein [Caenorhabditis elegans]
178646	330	50.27	3.33	-3.9161	2.84473e-17	Down	6.35884e-18	F16B4.7	GO:0016021//integral component of membrane	GO:0004930//G protein-coupled receptor activity	NA	K13184//ATP-dependent RNA helicase A [EC:3.6.4.13]	XP_034488607.1//H/ACA ribonucleoprotein complex subunit 1 [Drosophila innubila]		190187	568	6.08	12.79	1.07287	0.000563721	Up	0.000123481	Y52E8A.3	NA	NA	GO:0045454//cell redox homeostasis	K17609//nucleoredoxin [EC:1.8.1.8]	NP_494757.1//Thioredoxin domain-containing protein [Caenorhabditis elegans]
260235	1446	3.46	0.23	-3.91107	9.0223e-17	Down	2.05792e-17	Y47D7A.15	NA	NA	NA	K19720//collagen, type III, alpha;K04988//polycystin 1L2	NP_741525.4//Uncharacterized protein CELE_Y47D7A.15 [Caenorhabditis elegans]		178227	618	5.38	11.33	1.07447	0.000469202	Up	0.000101031	T23F6.1	NA	NA	NA	NA	NP_502429.1//Uncharacterized protein CELE_T23F6.1 [Caenorhabditis elegans]
174487	1720	4.35	0.29	-3.90689	2.86942e-17	Down	6.41556e-18	lido-17	GO:0005634//nucleus	GO:0004252//serine-type endopeptidase activity;GO:0004176//ATP-dependent peptidase activity	NA	K01338//ATP-dependent Lon protease [EC:3.4.21.53]	NP_001364523.1//Lon proteolytic domain-containing protein [Caenorhabditis elegans];NP_001364522.1//Lon proteolytic domain-containing protein [Caenorhabditis elegans]		190877	277	51.59	108.66	1.07466	4.03552e-05	Up	7.10742e-06	Y105C5A.12	NA	NA	NA	NA	NP_001041001.1//Uncharacterized protein CELE_Y105C5A.13 [Caenorhabditis elegans]
189802	882	1.03	0.07	-3.87915	0.000932934	Down	0.000480472	Y40H7A.3	GO:0016021//integral component of membrane	NA	NA	NA	NP_502830.2//Methyltranfer_dom domain-containing protein [Caenorhabditis elegans];NP_001294112.1//Methyltransf_21 domain-containing protein [Caenorhabditis elegans]		259638	254	474.54	1000.53	1.07616	3.29722e-29	Up	9.83262e-31	K06A4.7	NA	NA	NA	NA	NP_741595.1//Uncharacterized protein CELE_K06A4.7 [Caenorhabditis elegans]
182419	1222	4.1	0.28	-3.87213	5.78699e-16	Down	1.36571e-16	C08F11.3	GO:0016021//integral component of membrane	NA	NA	NA	NP_502627.3//Uncharacterized protein CELE_C08F11.3 [Caenorhabditis elegans]		179490	1035	53.77	113.41	1.07667	1.32359e-70	Up	1.42037e-72	F28H7.3	NA	NA	GO:0006629//lipid metabolic process	NA	NP_505743.1//Lipase_3 domain-containing protein [Caenorhabditis elegans]
191096	951	6.88	0.47	-3.87168	7.48028e-18	Down	1.63239e-18	ZC190.6	GO:0016021//integral component of membrane	NA	NA	NA	XP_003115702.1//hypothetical protein CRE_18404 [Caenorhabditis remanei];NP_505235.3//Uncharacterized protein CELE_ZC190.6 [Caenorhabditis elegans]		186551	1818	1.67	3.53	1.07982	4.28859e-05	Up	7.58552e-06	lgc-30	GO:0005887//integral component of plasma membrane;GO:0016021//integral component of membrane;GO:0045202//synapse;GO:0043005//neuron projection	GO:0005230//extracellular ligand-gated ion channel activity;GO:0004888//transmembrane signaling receptor activity	GO:0007165//signal transduction;GO:0034220//ion transmembrane transport;GO:0007268//chemical synaptic transmission;GO:0050877//nervous system process;GO:0042391//regulation of membrane potential	K05312//nicotinic acetylcholine receptor, invertebrate	NP_500015.3//Neur_chan_LBD domain-containing protein [Caenorhabditis elegans]
173182	2587	5.85	0.4	-3.87036	4.05041e-53	Down	3.69118e-54	F17B5.1	GO:0005885//Arp2/3 protein complex	GO:0005524//ATP binding;GO:0004672//protein kinase activity;GO:0005085//guanyl-nucleotide exchange factor activity	GO:0034314//Arp2/3 complex-mediated actin nucleation;GO:0045454//cell redox homeostasis	K12327//caldesmon	NP_001040650.1//Thioredoxin domain-containing protein [Caenorhabditis elegans]		189236	903	3.16	6.68	1.07992	0.000326602	Up	6.7684e-05	nmat-1	NA	GO:0000309//nicotinamide-nucleotide adenylyltransferase activity;GO:0005524//ATP binding;GO:0004515//nicotinate-nucleotide adenylyltransferase activity	GO:0009435//NAD biosynthetic process	K06210//nicotinamide mononucleotide adenylyltransferase [EC:2.7.7.1 2.7.7.18]	NP_001369799.1//Nicotinamide-nucleotide adenylyltransferase [Caenorhabditis elegans]
24105275	915	14.16	0.97	-3.86769	5.11497e-35	Down	6.6067e-36	ZK105.13	NA	NA	NA	NA	NP_001294737.1//Uncharacterized protein CELE_ZK105.13 [Caenorhabditis elegans]		3565061	324	35.98	76.13	1.08127	4.11807e-06	Up	6.21352e-07	ZK1320.13	NA	GO:0005516//calmodulin binding	NA	NA	NP_001370191.1//Uncharacterized protein CELE_ZK1320.13 [Caenorhabditis elegans]
3564877	885	1.31	0.09	-3.8635	0.000537193	Down	0.000269138	fbxa-127	NA	NA	NA	NA	NP_001024155.1//F-box domain-containing protein [Caenorhabditis elegans]		182889	1654	1.46	3.09	1.08164	0.000326687	Up	6.7684e-05	C25E10.4	GO:0016021//integral component of membrane	NA	NA	K12307//MFS transporter, ceroid-lipofuscinosis neuronal protein 7	NP_505339.2//Uncharacterized protein CELE_C25E10.4 [Caenorhabditis elegans]
173482	1628	3.49	0.24	-3.86212	3.80492e-19	Down	7.88756e-20	math-34	NA	NA	GO:0050830//defense response to Gram-positive bacterium	NA	NP_001040791.3//MATH (meprin-associated Traf homology) domain containing [Caenorhabditis elegans]		180205	2091	1.85	3.92	1.08333	1.98781e-06	Up	2.8578e-07	hmit-1.1	GO:0005887//integral component of plasma membrane;GO:0016324//apical plasma membrane;GO:0016021//integral component of membrane	GO:0005366//myo-inositol:proton symporter activity;GO:0022857//transmembrane transporter activity	GO:0046323//glucose import	K08150//MFS transporter, SP family, solute carrier family 2 (myo-inositol transporter), member 13	NP_507623.1//MFS domain-containing protein [Caenorhabditis elegans]
183484	1739	1	0.07	-3.8365	2.11864e-06	Down	8.3804e-07	cyp-33C1	GO:0043231//intracellular membrane-bounded organelle;GO:0005737//cytoplasm	GO:0008395//steroid hydroxylase activity;GO:0016705//oxidoreductase activity, acting on paired donors, with incorporation or reduction of molecular oxygen;GO:0020037//heme binding;GO:0005506//iron ion binding;GO:0016712//oxidoreductase activity, acting on paired donors, with incorporation or reduction of molecular oxygen, reduced flavin or flavoprotein as one donor, and incorporation of one atom …	GO:0042738//exogenous drug catabolic process;GO:0006805//xenobiotic metabolic process;GO:0006082//organic acid metabolic process;GO:0055114//oxidation-reduction process	K17955//cytochrome P450 family 33	NP_503592.2//CYtochrome P450 family [Caenorhabditis elegans]		3565375	990	2.57	5.45	1.08449	0.00056386	Up	0.000123481	M153.4	NA	NA	NA	K20840//MFS transporter, PCFT/HCP family, solute carrier family 46, member 3	NP_001355371.1//Uncharacterized protein CELE_M153.4 [Caenorhabditis elegans]
187267	1105	7.97	0.57	-3.80555	2.80474e-26	Down	4.6106e-27	K10D11.2	NA	NA	GO:0050829//defense response to Gram-negative bacterium;GO:0045087//innate immune response	NA	NP_502487.1//CUB_2 domain-containing protein [Caenorhabditis elegans]		179319	1581	1.34	2.85	1.08873	0.000812741	Up	0.000184602	gpa-3	GO:0030424//axon;GO:0005834//heterotrimeric G-protein complex;GO:0097730//non-motile cilium;GO:0043025//neuronal cell body	GO:0031683//G-protein beta/gamma-subunit complex binding;GO:0046872//metal ion binding;GO:0001664//G protein-coupled receptor binding;GO:0031849//olfactory receptor binding;GO:0005525//GTP binding;GO:0003924//GTPase activity	GO:1903554//G protein-coupled receptor signaling pathway involved in defense response to Gram-negative bacterium;GO:0050829//defense response to Gram-negative bacterium;GO:0010629//negative regulation of gene expression;GO:0071321//cellular response to cGMP;GO:0010628//positive regulation of gene expression;GO:0007602//phototransduction;GO:0008340//determination of adult lifespan;GO:0050913//sens…	K04534//guanine nucleotide-binding protein G(o) subunit alpha;K04640//guanine nucleotide-binding protein subunit alpha, other	NP_001309498.1//Guanine nucleotide-binding protein alpha-3 subunit [Caenorhabditis elegans];P28052.2//RecName: Full=Guanine nucleotide-binding protein alpha-3 subunit [Caenorhabditis elegans]
179293	289	190.75	13.68	-3.80154	5.44271e-40	Down	6.23608e-41	F21C10.11	NA	NA	NA	NA	NP_001041103.1//Uncharacterized protein CELE_F21C10.11 [Caenorhabditis elegans]		189079	701	8.15	17.35	1.09006	5.17965e-07	Up	6.81254e-08	W01A11.7	NA	NA	NA	NA	NP_504652.2//Uncharacterized protein CELE_W01A11.7 [Caenorhabditis elegans]
172106	1132	11.99	0.86	-3.80135	2.6247e-40	Down	2.98502e-41	icmt-1	GO:0005783//endoplasmic reticulum;GO:0016021//integral component of membrane;GO:0005789//endoplasmic reticulum membrane	GO:0004671//protein C-terminal S-isoprenylcysteine carboxyl O-methyltransferase activity	GO:0006481//C-terminal protein methylation	K00587//protein-S-isoprenylcysteine O-methyltransferase [EC:2.1.1.100]	NP_491473.1//Protein-S-isoprenylcysteine O-methyltransferase [Caenorhabditis elegans]		188365	1420	1.93	4.13	1.09754	0.000115011	Up	2.18932e-05	T10B10.8	GO:0016021//integral component of membrane	GO:0016757//transferase activity, transferring glycosyl groups	NA	K00750//glycogenin [EC:2.4.1.186];K22809//inositol phosphorylceramide glucuronosyltransferase 1 [EC:2.4.1.-]	NP_510518.2//Uncharacterized protein CELE_T10B10.8 [Caenorhabditis elegans]
13218657	337	28.91	2.09	-3.78999	1.18028e-10	Down	3.57426e-11	Y116F11B.17	NA	NA	NA	NA	NP_001256887.1//Uncharacterized protein CELE_Y116F11B.17 [Caenorhabditis elegans]		179408	543	13.23	28.33	1.09852	1.59653e-07	Up	1.96639e-08	C08B6.10	NA	NA	NA	K12831//splicing factor 3B subunit 4	NP_505603.1//Uncharacterized protein CELE_C08B6.10 [Caenorhabditis elegans]
184264	500	11.72	0.85	-3.78537	1.90975e-11	Down	5.53312e-12	F09F9.3	GO:0016021//integral component of membrane	NA	NA	NA	NP_508700.1//Uncharacterized protein CELE_F09F9.3 [Caenorhabditis elegans]		259494	402	22.19	47.68	1.10347	6.08717e-07	Up	8.1112e-08	C44B11.4	NA	NA	NA	NA	NP_741107.1//Uncharacterized protein CELE_C44B11.4 [Caenorhabditis elegans]
179355	1705	11.8	0.86	-3.77831	5.88932e-65	Down	4.44854e-66	pitr-4	GO:0005887//integral component of plasma membrane;GO:0016021//integral component of membrane	GO:0015319//sodium:inorganic phosphate symporter activity;GO:0005315//inorganic phosphate transmembrane transporter activity	GO:0006817//phosphate ion transport;GO:0035435//phosphate ion transmembrane transport	K14640//solute carrier family 20 (sodium-dependent phosphate transporter)	NP_505491.1//Phosphate transporter [Caenorhabditis elegans]		183396	1408	9.21	19.8	1.10423	2.53751e-19	Up	1.21785e-20	clec-3	NA	GO:0030246//carbohydrate binding	NA	K14616//cubilin;K06560//mannose receptor, C type	NP_494426.2//C-type LECtin [Caenorhabditis elegans]
178264	1487	48.23	3.52	-3.77628	1.00057e-223	Down	2.37776e-225	best-1	GO:0034707//chloride channel complex;GO:0005886//plasma membrane	GO:0005254//chloride channel activity	NA	K22204//bestrophin, other	NP_502523.1//Bestrophin homolog 1 [Caenorhabditis elegans]		6418598	676	14.65	31.5	1.10445	1.08348e-11	Up	8.84008e-13	K09H9.8	GO:0016021//integral component of membrane	NA	NA	NA	NP_001122493.1//Uncharacterized protein CELE_K09H9.8 [Caenorhabditis elegans]
3565386	716	6.27	0.46	-3.76876	1.03532e-11	Down	2.96338e-12	fipr-29	NA	NA	GO:0006952//defense response	NA	NP_001022639.1//INVERT_DEFENSINS domain-containing protein [Caenorhabditis elegans]		174101	3646	2.18	4.69	1.10526	8.0074e-13	Up	5.91142e-14	H43E16.1	GO:0016021//integral component of membrane	NA	NA	K10955//mucin-2;K22016//mucin-3/17	XP_027043110.1//uncharacterized protein LOC113671094 [Pocillopora damicornis]
184375	413	8.57	0.63	-3.76587	7.08145e-06	Down	2.93558e-06	suex-1	NA	NA	NA	K12894//heterogeneous nuclear ribonucleoprotein A0	XP_014678449.1//PREDICTED: glycine-rich protein DOT1-like [Priapulus caudatus]		180296	560	8.15	17.55	1.1066	2.9626e-05	Up	5.08678e-06	Y116F11A.6	NA	NA	NA	NA	NP_507818.1//Uncharacterized protein CELE_Y116F11A.6 [Caenorhabditis elegans]
186416	1216	1.49	0.11	-3.75974	3.8737e-06	Down	1.57027e-06	gmd-2	GO:0005737//cytoplasm	GO:0008446//GDP-mannose 4,6-dehydratase activity	GO:0042350//GDP-L-fucose biosynthetic process;GO:0019673//GDP-mannose metabolic process;GO:0042351//'de novo' GDP-L-fucose biosynthetic process	K01711//GDPmannose 4,6-dehydratase [EC:4.2.1.47]	NP_493106.1//GDP-mannose 4,6 dehydratase 2 [Caenorhabditis elegans]		177155	844	4.94	10.64	1.10692	0.000121852	Up	2.32678e-05	W02C12.2	GO:0016021//integral component of membrane	NA	NA	NA	NP_001255255.1//Uncharacterized protein CELE_W02C12.2 [Caenorhabditis elegans];NP_001122801.1//Uncharacterized protein CELE_W02C12.2 [Caenorhabditis elegans]
187493	1683	0.54	0.04	-3.75489	0.000985177	Down	0.00050905	M163.5	NA	NA	NA	K13172//serine/arginine repetitive matrix protein 2	NP_001355363.1//Uncharacterized protein CELE_M163.5 [Caenorhabditis elegans]		180661	710	8.8	19.03	1.1127	5.59101e-08	Up	6.4943e-09	nlp-1	NA	NA	GO:0001966//thigmotaxis;GO:1903745//negative regulation of pharyngeal pumping;GO:0071244//cellular response to carbon dioxide	NA	NP_508640.1//Neuropeptide-like protein 1 [Caenorhabditis elegans]
177472	294	84.35	6.29	-3.74526	7.38826e-19	Down	1.55235e-19	C06G3.3	NA	NA	NA	NA	NP_501091.1//Uncharacterized protein CELE_C06G3.3 [Caenorhabditis elegans]		3565336	975	7.36	15.93	1.11397	2.88783e-10	Up	2.6723e-11	aqp-9	GO:0016021//integral component of membrane;GO:0005737//cytoplasm	GO:0015267//channel activity	NA	K09884//aquaporin rerated protein, invertebrate	NP_001251148.1//Aquaporin [Caenorhabditis elegans];NP_001251149.1//Aquaporin [Caenorhabditis elegans]
13216887	1085	5.18	0.39	-3.73141	9.6822e-17	Down	2.21306e-17	M01B2.13	NA	NA	NA	NA	NP_001256660.1//Uncharacterized protein CELE_M01B2.13 [Caenorhabditis elegans]		3565651	1611	3.24	7.02	1.11548	1.58571e-07	Up	1.95136e-08	gopc-1	GO:0005794//Golgi apparatus	GO:0042802//identical protein binding	GO:0043004//cytoplasmic sequestering of CFTR protein	K21879//whirlin;K05631//atrophin-1 interacting protein 3 (BAI1-associated protein 1);K14439//SWI/SNF-related matrix-associated actin-dependent regulator of chromatin subfamily A containing DEAD/H box 1 [EC:3.6.4.12]	NP_001021878.2//PDZ domain-containing protein [Caenorhabditis elegans];NP_001021877.2//PDZ domain-containing protein [Caenorhabditis elegans];NP_001122569.1//PDZ domain-containing protein [Caenorhabditis elegans]
187167	1962	5.42	0.41	-3.7246	1.33508e-27	Down	2.11962e-28	K08F9.1	GO:0016021//integral component of membrane	GO:0022857//transmembrane transporter activity	NA	K08146//MFS transporter, SP family, solute carrier family 2 (facilitated glucose transporter), member 9;K08142//MFS transporter, SP family, solute carrier family 2 (facilitated glucose transporter), member 3;K07299//MFS transporter, SP family, solute carrier family 2 (facilitated glucose transporter), member 1	NP_506734.2//MFS domain-containing protein [Caenorhabditis elegans]		181769	513	7.8	16.94	1.11889	0.000154599	Up	3.01212e-05	F11C7.2	GO:0016021//integral component of membrane	NA	NA	K04597//adhesion G protein-coupled receptor B2;K19719//collagen, type II, alpha;K19720//collagen, type III, alpha	NP_510821.1//Uncharacterized protein CELE_F11C7.2 [Caenorhabditis elegans]
190877	277	691.32	52.58	-3.71677	1.23969e-118	Down	5.41856e-120	Y105C5A.12	NA	NA	NA	NA	NP_001041001.1//Uncharacterized protein CELE_Y105C5A.13 [Caenorhabditis elegans]		183836	1003	2.73	5.93	1.11913	0.000175785	Up	3.46944e-05	C55A6.7	NA	NA	GO:0050829//defense response to Gram-negative bacterium;GO:0045087//innate immune response	K00079//carbonyl reductase 1 [EC:1.1.1.184 1.1.1.189 1.1.1.197];K13369//17beta-estradiol 17-dehydrogenase / all-trans-retinol dehydrogenase (NAD+) / 3alpha(17beta)-hydroxysteroid dehydrogenase (NAD+) [EC:1.1.1.62 1.1.1.105 1.1.1.239]	NP_505924.1//Uncharacterized protein CELE_C55A6.7 [Caenorhabditis elegans]
182405	275	180.52	13.77	-3.71256	1.70624e-30	Down	2.4817e-31	C08E3.13	NA	NA	NA	NA	NP_494018.1//Uncharacterized protein CELE_C08E3.13 [Caenorhabditis elegans]		183775	599	6.15	13.37	1.12034	0.000107146	Up	2.0269e-05	clec-86	NA	GO:0030246//carbohydrate binding	GO:0045087//innate immune response	K06560//mannose receptor, C type	NP_509202.1//C-type lectin domain-containing protein [Caenorhabditis elegans]
6418844	865	2.35	0.18	-3.70659	3.87421e-06	Down	1.57027e-06	F09F9.5	GO:0016021//integral component of membrane	NA	NA	NA	NP_001123126.1//Uncharacterized protein CELE_F09F9.5 [Caenorhabditis elegans]		177152	1482	15.85	34.47	1.12086	4.56709e-36	Up	1.05902e-37	clec-72	NA	GO:0030246//carbohydrate binding	GO:0050830//defense response to Gram-positive bacterium;GO:0045087//innate immune response	K06560//mannose receptor, C type	NP_500442.3//C-type lectin domain-containing protein [Caenorhabditis elegans]
187610	780	3.99	0.31	-3.68605	1.56407e-08	Down	5.36456e-09	R05D8.11	GO:0016021//integral component of membrane	NA	NA	NA	NP_503757.2//Uncharacterized protein CELE_R05D8.11 [Caenorhabditis elegans]		172452	3347	10.03	21.89	1.12595	1.32017e-57	Up	1.70859e-59	K10D3.4	NA	GO:0004867//serine-type endopeptidase inhibitor activity	NA	K23620//protein AMBP	NP_492020.1//Uncharacterized protein CELE_K10D3.4 [Caenorhabditis elegans]
181273	1516	32.14	2.5	-3.68437	1.87255e-149	Down	6.5259e-151	vap-2	GO:0016021//integral component of membrane;GO:0005576//extracellular region	NA	NA	K19919//cysteine-rich secretory protein	NP_509802.2//Venom-Allergen-like Protein [Caenorhabditis elegans];NP_001300378.1//Venom-Allergen-like Protein [Caenorhabditis elegans];NP_001300377.1//Venom-Allergen-like Protein [Caenorhabditis elegans]		189589	609	11.87	25.95	1.12841	2.56541e-06	Up	3.75874e-07	Y34D9A.8	GO:0016021//integral component of membrane	NA	NA	NA	NP_001367694.1//Uncharacterized protein CELE_Y34D9A.8 [Caenorhabditis elegans];NP_001076619.1//Uncharacterized protein CELE_Y34D9A.8 [Caenorhabditis elegans]
6418843	647	191.76	14.92	-3.68398	8.32519e-274	Down	1.63395e-275	ttr-34	GO:0005615//extracellular space	NA	NA	NA	NP_001123125.1//TransThyretin-Related family domain [Caenorhabditis elegans]		190226	702	18.03	39.47	1.13036	7.88709e-16	Up	4.6232e-17	gst-39	NA	GO:0004364//glutathione transferase activity	GO:0006749//glutathione metabolic process	K00799//glutathione S-transferase [EC:2.5.1.18];K04097//prostaglandin-H2 D-isomerase / glutathione transferase [EC:5.3.99.2 2.5.1.18]	NP_497119.1//Glutathione S-Transferase [Caenorhabditis elegans]
188959	1626	7.3	0.57	-3.67886	6.77325e-38	Down	8.13422e-39	T26H5.8	GO:0016020//membrane;GO:0032580//Golgi cisterna membrane;GO:0016021//integral component of membrane	GO:0008107//galactoside 2-alpha-L-fucosyltransferase activity;GO:0016757//transferase activity, transferring glycosyl groups	GO:0006486//protein glycosylation;GO:0043413//macromolecule glycosylation;GO:0005975//carbohydrate metabolic process	K00718//galactoside 2-L-fucosyltransferase 1/2 [EC:2.4.1.69]	NP_506839.3//Uncharacterized protein CELE_T26H5.8 [Caenorhabditis elegans]		185408	861	3.99	8.75	1.13289	2.58859e-05	Up	4.41808e-06	gst-12	NA	GO:0004364//glutathione transferase activity	GO:0006749//glutathione metabolic process	K00799//glutathione S-transferase [EC:2.5.1.18];K04097//prostaglandin-H2 D-isomerase / glutathione transferase [EC:5.3.99.2 2.5.1.18]	NP_496862.1//Glutathione S-Transferase [Caenorhabditis elegans]
183784	1477	4.59	0.36	-3.67243	1.70169e-21	Down	3.23964e-22	pals-39	NA	NA	NA	K10430//microtubule-associated protein 2;K11515//inner centromere protein	NP_001256417.1//Protein containing ALS2cr12 (ALS2CR12) signature [Caenorhabditis elegans]		184164	977	3.41	7.49	1.13519	2.15049e-05	Up	3.62976e-06	F07H5.7	GO:0016021//integral component of membrane	NA	NA	NA	NP_495872.1//Uncharacterized protein CELE_F07H5.7 [Caenorhabditis elegans]
181118	264	1347.03	105.82	-3.6701	7.16108e-187	Down	1.97526e-188	F53A9.8	NA	NA	GO:0050830//defense response to Gram-positive bacterium	K23823;K20358//golgin subfamily A member 2	NP_509477.1//Uncharacterized protein CELE_F53A9.8 [Caenorhabditis elegans]		3896886	394	30.3	66.58	1.13577	1.68544e-09	Up	1.66145e-10	K01A12.4	GO:0005576//extracellular region	NA	NA	NA	NP_001033554.1//Uncharacterized protein CELE_K01A12.4 [Caenorhabditis elegans]
172607	1221	2.79	0.22	-3.66469	1.18007e-10	Down	3.57426e-11	col-63	GO:0016021//integral component of membrane	GO:0042302//structural constituent of cuticle	NA	K22020//mucin-19	POM28573.1//hypothetical protein FL81_18701 [Caenorhabditis remanei]		177219	2152	6.27	13.8	1.13813	1.30442e-22	Up	5.2686e-24	ZK180.6	NA	NA	NA	K23789//RING finger protein 145 [EC:2.3.2.27];K03626//nascent polypeptide-associated complex subunit alpha	NP_500584.2//Uncharacterized protein CELE_ZK180.6 [Caenorhabditis elegans];NP_001368267.1//Uncharacterized protein CELE_ZK180.6 [Caenorhabditis elegans]
3565898	563	8.62	0.68	-3.66408	2.16412e-10	Down	6.63862e-11	F58G6.8	GO:0016021//integral component of membrane	GO:0005272//sodium channel activity	NA	K03440//acid-sensing ion channel, other	NP_001023246.1//Uncharacterized protein CELE_F58G6.8 [Caenorhabditis elegans]		3565150	613	54.89	120.92	1.13944	1.35245e-38	Up	2.86622e-40	Y87G2A.19	GO:0016021//integral component of membrane	GO:0016787//hydrolase activity	NA	K19363//lipopolysaccharide-induced tumor necrosis factor-alpha factor	NP_001021835.1//LITAF domain-containing protein [Caenorhabditis elegans]
174411	738	81.15	6.53	-3.63544	5.87954e-142	Down	2.16444e-143	F46C5.1	GO:0016021//integral component of membrane	NA	NA	NA	NP_495879.1//Uncharacterized protein CELE_F46C5.1 [Caenorhabditis elegans]		175002	1233	6.85	15.1	1.14037	2.10552e-13	Up	1.48172e-14	Y48E1B.8	GO:0016021//integral component of membrane	NA	NA	NA	NP_496853.1//Uncharacterized protein CELE_Y48E1B.8 [Caenorhabditis elegans]
24104251	809	9.56	0.77	-3.63408	6.57213e-20	Down	1.32649e-20	C25G4.17	NA	GO:0030246//carbohydrate binding	NA	K17515//C-type lectin domain family 9 member A;K22244//regenerating islet-derived protein 4	NP_001294024.1//C-type lectin domain-containing protein [Caenorhabditis elegans]		187750	708	8.02	17.68	1.14044	1.07611e-07	Up	1.29117e-08	R09F10.5	GO:0016021//integral component of membrane	NA	NA	NA	NP_509404.1//Uncharacterized protein CELE_R09F10.5 [Caenorhabditis elegans]
188358	1594	6.04	0.49	-3.62369	3.24816e-30	Down	4.7692e-31	cyp-13A8	GO:0016021//integral component of membrane	GO:0016705//oxidoreductase activity, acting on paired donors, with incorporation or reduction of molecular oxygen;GO:0020037//heme binding;GO:0005506//iron ion binding;GO:0004497//monooxygenase activity	NA	K17861//cytochrome P450 family 13	NP_496115.1//Putative cytochrome P450 CYP13A8 [Caenorhabditis elegans]		180467	1048	3.77	8.32	1.14202	1.82394e-06	Up	2.60746e-07	lmp-2	GO:0005765//lysosomal membrane;GO:0031902//late endosome membrane;GO:0016021//integral component of membrane;GO:0005886//plasma membrane	NA	GO:0072594//establishment of protein localization to organelle	K00962//polyribonucleotide nucleotidyltransferase [EC:2.7.7.8];K06528//lysosomal-associated membrane protein 1/2	NP_001367433.1//LAMP (lysosome-associated membrane protein) homolog [Caenorhabditis elegans]
13196374	305	16.98	1.4	-3.60034	7.63844e-05	Down	3.49224e-05	T22D1.17	GO:0016021//integral component of membrane	NA	NA	NA	NP_001255286.2//Uncharacterized protein CELE_T22D1.17 [Caenorhabditis elegans];NP_001368381.1//Uncharacterized protein CELE_T22D1.17 [Caenorhabditis elegans]		189453	462	12.23	27.02	1.1436	5.91958e-06	Up	9.1424e-07	acbp-6	NA	GO:0000062//fatty-acyl-CoA binding	NA	K08762//diazepam-binding inhibitor (GABA receptor modulator, acyl-CoA-binding protein)	NP_496552.1//ACB domain-containing protein [Caenorhabditis elegans]
259680	971	31.79	2.63	-3.59544	2.44774e-82	Down	1.51004e-83	R10E8.8	GO:0016021//integral component of membrane	NA	GO:0045087//innate immune response	NA	NP_872158.1//F-box domain-containing protein [Caenorhabditis elegans]		181855	974	12.69	28.07	1.14534	3.20454e-18	Up	1.61056e-19	clec-52	NA	GO:0038023//signaling receptor activity;GO:0030246//carbohydrate binding	GO:0050830//defense response to Gram-positive bacterium	K06560//mannose receptor, C type	NP_501371.1//C-type LECtin [Caenorhabditis elegans]
177556	1677	2.78	0.23	-3.59538	3.74032e-15	Down	9.13256e-16	clx-1	GO:0005581//collagen trimer	NA	NA	K16628//collagen, type VII, alpha	NP_501269.2//CoLlagen sequence X-hybridizing [Caenorhabditis elegans]		191309	728	5.79	12.81	1.14564	4.53935e-06	Up	6.90792e-07	scl-20	GO:0005615//extracellular space;GO:0005576//extracellular region	NA	NA	K20412//peptidase inhibitor 16	NP_507655.1//SCP domain-containing protein [Caenorhabditis elegans]
188752	2511	5.8	0.48	-3.59495	6.37047e-48	Down	6.26504e-49	T22F3.10	GO:0016021//integral component of membrane	GO:0022857//transmembrane transporter activity	NA	K12301//MFS transporter, ACS family, solute carrier family 17 (sodium-dependent inorganic phosphate cotransporter), member 5	NP_001370717.1//MFS domain-containing protein [Caenorhabditis elegans]		183188	460	45.56	100.88	1.1468	1.83384e-19	Up	8.71232e-21	C33H5.13	NA	NA	GO:0045087//innate immune response	NA	NP_501288.1//Uncharacterized protein CELE_C33H5.13 [Caenorhabditis elegans]
186406	544	8.8	0.73	-3.59154	7.21222e-10	Down	2.28012e-10	F56F11.1	NA	NA	NA	NA	NP_497634.1//Uncharacterized protein CELE_F56F11.1 [Caenorhabditis elegans]		188554	1355	12.94	28.72	1.15022	3.01401e-28	Up	9.3619e-30	T16G1.6	NA	NA	NA	NA	NP_506234.2//CHK domain-containing protein [Caenorhabditis elegans]
259618	264	630.26	52.34	-3.58996	5.57525e-86	Down	3.29452e-87	nlp-34	NA	NA	GO:0007218//neuropeptide signaling pathway	NA	NP_001370306.1//Neuropeptide-Like Protein [Caenorhabditis elegans]		180470	928	3.9	8.68	1.15422	6.54918e-06	Up	1.02031e-06	hot-8	GO:0030424//axon;GO:0016021//integral component of membrane;GO:0043025//neuronal cell body;GO:0019897//extrinsic component of plasma membrane	NA	GO:0042048//olfactory behavior;GO:1990834//response to odorant	NA	NP_508222.2//Homolog of Odr-2 (Two) [Caenorhabditis elegans]
191152	334	611.97	51	-3.58489	6.00267e-193	Down	1.61116e-194	ZC395.5	NA	NA	NA	NA	NP_498123.1//Uncharacterized protein CELE_ZC395.5 [Caenorhabditis elegans]		3565341	367	25	55.75	1.15704	6.00962e-07	Up	7.99814e-08	Y39G8B.9	NA	NA	NA	NA	NP_001022432.1//ShKT domain-containing protein [Caenorhabditis elegans]
7040149	315	18.18	1.53	-3.57075	3.54615e-10	Down	1.09985e-10	D1054.18	NA	NA	NA	NA	NP_001256257.1//Uncharacterized protein CELE_D1054.18 [Caenorhabditis elegans]		189836	1428	1.61	3.6	1.16094	0.000162124	Up	3.1701e-05	aakg-3	NA	GO:0016301//kinase activity	NA	K07200//5'-AMP-activated protein kinase, regulatory gamma subunit	NP_508509.3//AMP-Activated protein Kinase Gamma subunit [Caenorhabditis elegans]
179470	664	12.29	1.04	-3.56283	1.35013e-18	Down	2.8654e-19	F32G8.3	NA	NA	GO:0050829//defense response to Gram-negative bacterium	NA	NP_505707.1//Uncharacterized protein CELE_F32G8.3 [Caenorhabditis elegans]		184262	677	5.54	12.43	1.16587	8.73938e-06	Up	1.39027e-06	F09F9.1	GO:0016021//integral component of membrane	NA	NA	NA	NP_508699.2//Uncharacterized protein CELE_F09F9.1 [Caenorhabditis elegans]
173131	1242	6.97	0.59	-3.56237	1.0008e-25	Down	1.68128e-26	clec-15	NA	GO:0030246//carbohydrate binding	NA	K13912//deleted in malignant brain tumors 1 protein	NP_493196.1//C-type LECtin [Caenorhabditis elegans]		184918	474	20.01	44.95	1.1676	1.35704e-10	Up	1.21405e-11	F25B4.8	NA	GO:0016846//carbon-sulfur lyase activity	NA	NA	NP_001359860.1//GFA domain-containing protein [Caenorhabditis elegans];NP_741540.1//GFA domain-containing protein [Caenorhabditis elegans]
173132	1242	6.97	0.59	-3.56237	1.00049e-25	Down	1.68128e-26	clec-13	NA	GO:0030246//carbohydrate binding	NA	K13912//deleted in malignant brain tumors 1 protein	NP_493196.1//C-type LECtin [Caenorhabditis elegans]		259661	1083	12.53	28.16	1.16826	1.4141e-21	Up	5.9709e-23	K02E11.10	NA	NA	NA	K23710	PIC28951.1//hypothetical protein B9Z55_020707 [Caenorhabditis nigoni]
179060	373	284.18	24.1	-3.5597	6.12778e-123	Down	2.59062e-124	mtl-1	GO:0005737//cytoplasm	GO:0046870//cadmium ion binding;GO:0005507//copper ion binding;GO:0008270//zinc ion binding	GO:0046689//response to mercury ion;GO:0010288//response to lead ion	K14739//metallothionein 1/2	NP_504696.1//Metallothionein-1 [Caenorhabditis elegans]		173031	1495	1.98	4.45	1.1683	1.13398e-05	Up	1.83208e-06	bah-1	GO:0016021//integral component of membrane	GO:0016757//transferase activity, transferring glycosyl groups	NA	NA	NP_492929.1//Glycosyltransferase family 92 protein [Caenorhabditis elegans]
13181291	342	11.86	1.01	-3.55368	7.63755e-05	Down	3.49224e-05	F55H12.7	NA	NA	NA	NA	NP_001250919.1//Uncharacterized protein CELE_F55H12.7 [Caenorhabditis elegans];NP_001250918.1//Uncharacterized protein CELE_F55H12.7 [Caenorhabditis elegans]		178248	1101	11.64	26.22	1.17158	1.24502e-20	Up	5.53896e-22	F55G11.4	NA	NA	GO:0050829//defense response to Gram-negative bacterium;GO:0045087//innate immune response	NA	NP_502485.1//CUB_2 domain-containing protein [Caenorhabditis elegans]
191224	774	2.45	0.21	-3.54432	2.34131e-05	Down	1.01827e-05	ZK105.5	NA	NA	NA	NA	NP_504996.4//Uncharacterized protein CELE_ZK105.5 [Caenorhabditis elegans]		184000	1603	2.06	4.65	1.17459	1.98851e-06	Up	2.85988e-07	klo-2	NA	GO:0008422//beta-glucosidase activity;GO:0004553//hydrolase activity, hydrolyzing O-glycosyl compounds	GO:0005975//carbohydrate metabolic process	K01229//lactase-phlorizin hydrolase [EC:3.2.1.108 3.2.1.62];K05350//beta-glucosidase [EC:3.2.1.21]	NP_001367723.1//KLOtho (mammalian aging-associated protein) homolog [Caenorhabditis elegans]
13184240	616	13.63	1.18	-3.52993	4.50405e-18	Down	9.73822e-19	ZC239.22	NA	NA	NA	NA	NP_001254062.1//Uncharacterized protein CELE_ZC239.22 [Caenorhabditis elegans]		185404	1097	1.99	4.5	1.17716	0.000335931	Up	6.99252e-05	F37A4.5	GO:0008541//proteasome regulatory particle, lid subcomplex	GO:0004843//thiol-dependent ubiquitin-specific protease activity;GO:0046872//metal ion binding;GO:0008237//metallopeptidase activity;GO:0070628//proteasome binding	GO:0043161//proteasome-mediated ubiquitin-dependent protein catabolic process;GO:0016579//protein deubiquitination	K03030//26S proteasome regulatory subunit N11	NP_498470.1//Uncharacterized protein CELE_F37A4.5 [Caenorhabditis elegans]
173421	347	615.74	53.34	-3.52903	0	Down	0	far-7	GO:0016021//integral component of membrane;GO:0005737//cytoplasm	GO:0008289//lipid binding;GO:0070538//oleic acid binding	NA	NA	NP_871991.2//Fatty Acid/Retinol binding protein [Caenorhabditis elegans];NP_493708.1//Fatty Acid/Retinol binding protein [Caenorhabditis elegans]		184429	1503	2.93	6.63	1.17811	3.37963e-08	Up	3.8327e-09	ztf-2	GO:0005654//nucleoplasm	GO:0003700//DNA-binding transcription factor activity;GO:0003676//nucleic acid binding	GO:0045944//positive regulation of transcription by RNA polymerase II	K09228//KRAB domain-containing zinc finger protein	NP_001369928.1//C2H2-type domain-containing protein [Caenorhabditis elegans]
4363120	585	3.69	0.32	-3.52748	4.23459e-05	Down	1.88863e-05	F49H12.7	NA	NA	NA	NA	NP_001041254.2//Uncharacterized protein CELE_F49H12.7 [Caenorhabditis elegans]		353457	417	46.42	105.06	1.1784	1.26561e-16	Up	7.01602e-18	Y60A3A.21	NA	NA	NA	NA	NP_001256893.1//Uncharacterized protein CELE_Y60A3A.21 [Caenorhabditis elegans];NP_001256895.1//Uncharacterized protein CELE_Y60A3A.21 [Caenorhabditis elegans]
183209	533	26.06	2.26	-3.52744	5.22682e-26	Down	8.68364e-27	grsp-3	NA	NA	NA	K15516//fragile X mental retardation protein;K05748//WAS protein family, member 2	XP_033700511.1//basic proline-rich protein-like, partial [Tursiops truncatus];XP_034343753.1//LOW QUALITY PROTEIN: basic proline-rich protein-like, partial [Arvicanthis niloticus]		178372	1101	9.85	22.45	1.18852	3.67511e-18	Up	1.85698e-19	R05A10.1	NA	NA	NA	NA	NP_001255794.1//Uncharacterized protein CELE_R05A10.1 [Caenorhabditis elegans]
179993	910	87.7	7.64	-3.52093	6.50903e-203	Down	1.66765e-204	hil-1	GO:0042025//host cell nucleus;GO:0005634//nucleus;GO:0005730//nucleolus;GO:0045111//intermediate filament cytoskeleton;GO:0000786//nucleosome	GO:0003677//DNA binding;GO:0003690//double-stranded DNA binding;GO:0031492//nucleosomal DNA binding	GO:0030261//chromosome condensation;GO:0018991//oviposition;GO:0006355//regulation of transcription, DNA-templated;GO:0031936//negative regulation of chromatin silencing;GO:0006334//nucleosome assembly;GO:0016584//nucleosome positioning;GO:0035264//multicellular organism growth;GO:0045910//negative regulation of DNA recombination;GO:0060465//pharynx development;GO:0040011//locomotion;GO:0010171//…	K11275//histone H1/5	NP_506680.1//Histone H1.X [Caenorhabditis elegans]		259611	542	8.67	19.77	1.18921	4.25036e-06	Up	6.43146e-07	R02C2.7	NA	NA	NA	NA	NP_001024064.1//DUF4440 domain-containing protein [Caenorhabditis elegans]
353470	877	1.95	0.17	-3.51987	4.2351e-05	Down	1.88863e-05	srg-48	GO:0016021//integral component of membrane	GO:0004888//transmembrane signaling receptor activity	GO:0007606//sensory perception of chemical stimulus	K08473//nematode chemoreceptor	NP_872110.1//Serpentine receptor class gamma [Caenorhabditis elegans]		180091	1355	1.38	3.15	1.19068	0.00057655	Up	0.000126696	fbxa-2	NA	NA	NA	NA	NP_001366925.1//F-box domain-containing protein [Caenorhabditis elegans]
13212369	667	1.47	0.13	-3.49923	6.98528e-06	Down	2.89312e-06	Y39H10B.3	GO:0016021//integral component of membrane	NA	NA	K18626//trichohyalin;K11423//[histone H3]-dimethyl-L-lysine36 N-methyltransferase [EC:2.1.1.358]	NP_001256028.1//Uncharacterized protein CELE_Y39H10B.2 [Caenorhabditis elegans];NP_001256030.1//Uncharacterized protein CELE_Y39H10B.3 [Caenorhabditis elegans]		183902	511	21.5	49.1	1.19139	1.24775e-12	Up	9.36618e-14	gcsh-1	GO:0005960//glycine cleavage complex;GO:0005739//mitochondrion	NA	GO:0019464//glycine decarboxylation via glycine cleavage system	K02437//glycine cleavage system H protein	NP_510414.1//Glycine cleavage system H protein [Caenorhabditis elegans]
190146	1060	4.52	0.4	-3.49825	1.3869e-13	Down	3.63572e-14	Y51H4A.5	NA	NA	GO:0006629//lipid metabolic process	NA	NP_502962.3//Lipase_3 domain-containing protein [Caenorhabditis elegans]		259734	444	29.23	66.9	1.19456	4.54706e-13	Up	3.27592e-14	nspc-18	NA	NA	NA	NA	NP_741930.1//Nematode Specific Peptide family, group C [Caenorhabditis elegans]
186114	1294	19.97	1.77	-3.49601	1.30716e-73	Down	8.80592e-75	pho-6	NA	NA	NA	K19284//testicular acid phosphatase [EC:3.1.3.2];K19283//prostatic aicd phosphatase [EC:3.1.3.2 3.1.3.5];K14410//lysosomal acid phosphatase [EC:3.1.3.2]	NP_505167.2//intestinal acid PHOsphatase [Caenorhabditis elegans]		178638	1022	31.03	71.03	1.19476	2.04548e-51	Up	3.0113e-53	hacd-1	GO:0016021//integral component of membrane	GO:0070403//NAD+ binding;GO:0003857//3-hydroxyacyl-CoA dehydrogenase activity	GO:0006631//fatty acid metabolic process	K00022//3-hydroxyacyl-CoA dehydrogenase [EC:1.1.1.35]	NP_503421.1//Hydroxy-Acyl-CoA Dehydrogenase [Caenorhabditis elegans]
188833	935	1.35	0.12	-3.49185	0.000291663	Down	0.000141855	T24A6.16	GO:0016021//integral component of membrane	GO:0047756//chondroitin 4-sulfotransferase activity	GO:1902884//positive regulation of response to oxidative stress;GO:0030206//chondroitin sulfate biosynthetic process	NA	NP_504002.2//Uncharacterized protein CELE_T24A6.16 [Caenorhabditis elegans];NP_001309660.1//Uncharacterized protein CELE_T24A6.16 [Caenorhabditis elegans]		184049	565	12.8	29.31	1.19525	2.59337e-09	Up	2.604e-10	EGAP4.1	GO:0005576//extracellular region	NA	NA	NA	NP_509480.1//Uncharacterized protein CELE_EGAP4.1 [Caenorhabditis elegans]
189752	2400	0.56	0.05	-3.48543	4.23409e-05	Down	1.88863e-05	mltn-8	GO:0016021//integral component of membrane	NA	NA	K10955//mucin-2;K06792//aggrecan 1	NP_001350975.1//MLt-TeN (mlt-10) related [Caenorhabditis elegans]		187441	2301	0.55	1.26	1.19592	4.9931e-05	Up	8.92318e-06	M04C9.4	GO:0005829//cytosol	GO:0016920//pyroglutamyl-peptidase activity;GO:0003676//nucleic acid binding	GO:0006508//proteolysis	K01304//pyroglutamyl-peptidase [EC:3.4.19.3]	NP_492492.2//Uncharacterized protein CELE_M04C9.4 [Caenorhabditis elegans]
180116	1133	1.32	0.12	-3.45943	7.63933e-05	Down	3.49224e-05	clec-34	GO:0016021//integral component of membrane	GO:0030246//carbohydrate binding	NA	K06560//mannose receptor, C type	NP_507234.1//C-type LECtin [Caenorhabditis elegans]		191230	418	33.28	76.25	1.19608	5.84694e-05	Up	1.0591e-05	glrx-21	NA	GO:0015035//protein disulfide oxidoreductase activity;GO:0009055//electron transfer activity	GO:0045454//cell redox homeostasis	K03676//glutaredoxin 3	NP_001040891.1//Glutaredoxin domain-containing protein [Caenorhabditis elegans];NP_001040892.1//Glutaredoxin domain-containing protein [Caenorhabditis elegans]
173093	1128	4.73	0.43	-3.45943	3.52252e-15	Down	8.5933e-16	M01G12.14	NA	NA	NA	NA	NP_001364602.1//Uncharacterized protein CELE_M01G12.14 [Caenorhabditis elegans]		191171	1795	7.84	17.98	1.19747	2.15619e-26	Up	7.31366e-28	ugt-16	GO:0043231//intracellular membrane-bounded organelle;GO:0016021//integral component of membrane	GO:0008194//UDP-glycosyltransferase activity;GO:0016758//transferase activity, transferring hexosyl groups;GO:0015020//glucuronosyltransferase activity	NA	K00699//glucuronosyltransferase [EC:2.4.1.17]	NP_506210.1//UDP-glucuronosyltransferase [Caenorhabditis elegans]
179627	1311	1017.24	92.51	-3.45891	0	Down	0	sodh-1	GO:0005737//cytoplasm	GO:0004022//alcohol dehydrogenase (NAD+) activity;GO:0008270//zinc ion binding;GO:0016491//oxidoreductase activity	GO:0050830//defense response to Gram-positive bacterium	K13953//alcohol dehydrogenase, propanol-preferring [EC:1.1.1.1]	NP_505991.1//Alcohol dehydrogenase 1 [Caenorhabditis elegans]		185625	412	8.71	19.98	1.19781	0.000511424	Up	0.000110729	F41E7.7	NA	NA	NA	NA	NP_001257097.1//Uncharacterized protein CELE_F41E7.7 [Caenorhabditis elegans]
184131	678	5.49	0.5	-3.45681	7.83952e-09	Down	2.63854e-09	F07C4.6	NA	NA	NA	NA	NP_504971.1//ShKT domain-containing protein [Caenorhabditis elegans]		177098	530	9.85	22.6	1.19813	1.0658e-06	Up	1.46904e-07	W08E12.3	NA	NA	NA	NA	NP_500313.1//Uncharacterized protein CELE_W08E12.5 [Caenorhabditis elegans];NP_500315.1//Uncharacterized protein CELE_W08E12.3 [Caenorhabditis elegans]
6418714	839	3.95	0.36	-3.45578	1.65994e-22	Down	3.05714e-23	D1086.18	GO:0005615//extracellular space;GO:0016021//integral component of membrane	GO:0052689//carboxylic ester hydrolase activity	NA	NA	NP_506493.2//Uncharacterized protein CELE_D1086.7 [Caenorhabditis elegans];NP_001370232.1//DUF19 domain-containing protein [Caenorhabditis elegans]		183220	1523	6.43	14.8	1.20271	3.26107e-18	Up	1.64425e-19	C34H4.2	GO:0016021//integral component of membrane	NA	NA	K22016//mucin-3/17	NP_500096.2//Uncharacterized protein CELE_C34H4.2 [Caenorhabditis elegans]
188459	486	3.56	0.33	-3.43134	0.000985076	Down	0.00050905	T13A10.2	NA	GO:0046872//metal ion binding	NA	K12035//tripartite motif-containing protein 71 [EC:2.3.2.27];K12026//tripartite motif-containing protein 56 [EC:2.3.2.27]	NP_500945.1//RING-type domain-containing protein [Caenorhabditis elegans]		189975	1086	1.89	4.36	1.20594	0.00034803	Up	7.27628e-05	fbxa-128	NA	NA	NA	NA	NP_499435.1//FTH domain-containing protein [Caenorhabditis elegans]
3565293	295	33.52	3.11	-3.43004	1.4818e-07	Down	5.39914e-08	ins-14	NA	NA	NA	NA	NP_001022153.1//INSulin related [Caenorhabditis elegans]		191172	1019	2.66	6.16	1.2115	0.000138309	Up	2.67086e-05	ZC449.4	GO:0016021//integral component of membrane	NA	NA	NA	KAF1747887.1//hypothetical protein GCK72_024353 [Caenorhabditis remanei]
183576	1298	2.8	0.26	-3.42884	5.9987e-11	Down	1.78478e-11	aexr-3	GO:0016021//integral component of membrane	GO:0008188//neuropeptide receptor activity	NA	NA	NP_509514.2//G_PROTEIN_RECEP_F1_2 domain-containing protein [Caenorhabditis elegans]		187288	1086	3.66	8.53	1.2207	1.5451e-07	Up	1.89888e-08	K11C4.2	GO:0016021//integral component of membrane	GO:0038023//signaling receptor activity	NA	K07297//adiponectin receptor	NP_504750.2//Uncharacterized protein CELE_K11C4.2 [Caenorhabditis elegans]
185326	432	9.25	0.86	-3.42704	1.8726e-06	Down	7.37538e-07	F35H8.4	GO:0016021//integral component of membrane	NA	NA	NA	NP_496056.2//Uncharacterized protein CELE_F35H8.4 [Caenorhabditis elegans]		179865	1695	2.73	6.38	1.22466	2.15629e-09	Up	2.1535e-10	dct-17	GO:0045121//membrane raft;GO:0016021//integral component of membrane;GO:0005576//extracellular region	GO:0008061//chitin binding	GO:0050829//defense response to Gram-negative bacterium;GO:0045087//innate immune response	K10955//mucin-2	NP_001023880.1//CUB_2 domain-containing protein [Caenorhabditis elegans];NP_001023878.1//CUB_2 domain-containing protein [Caenorhabditis elegans];NP_001023879.1//CUB_2 domain-containing protein [Caenorhabditis elegans];PIC22198.1//hypothetical protein B9Z55_016336 [Caenorhabditis nigoni]
27219615	473	5.05	0.47	-3.42555	0.00013707	Down	6.43616e-05	F33D11.16	NA	NA	NA	NA	NP_001309521.1//Uncharacterized protein CELE_F33D11.16 [Caenorhabditis elegans];NP_001309520.1//Uncharacterized protein CELE_F33D11.16 [Caenorhabditis elegans]		173499	535	34.04	79.67	1.22681	2.19379e-09	Up	2.19332e-10	W09B6.4	GO:0033588//Elongator holoenzyme complex	NA	GO:0002098//tRNA wobble uridine modification	K11643//chromodomain-helicase-DNA-binding protein 4 [EC:3.6.4.12];K11262//acetyl-CoA carboxylase / biotin carboxylase 1 [EC:6.4.1.2 6.3.4.14 2.1.3.15]	NP_001040822.1//Uncharacterized protein CELE_W09B6.4 [Caenorhabditis elegans];NP_001360474.1//Uncharacterized protein CELE_W09B6.4 [Caenorhabditis elegans];NP_001040823.1//Uncharacterized protein CELE_W09B6.4 [Caenorhabditis elegans]
188750	1043	8.04	0.75	-3.42223	1.36179e-22	Down	2.50298e-23	srh-212	GO:0016021//integral component of membrane	NA	NA	K08473//nematode chemoreceptor	NP_504011.1//Serpentine Receptor, class H [Caenorhabditis elegans]		177177	855	7.99	18.75	1.23062	5.65191e-12	Up	4.48642e-13	F49F1.7	GO:0016021//integral component of membrane	NA	NA	K10955//mucin-2	PIC14241.1//hypothetical protein B9Z55_027217 [Caenorhabditis nigoni];NP_500488.1//ShKT domain-containing protein [Caenorhabditis elegans]
185230	423	73.21	6.88	-3.41156	1.6663e-42	Down	1.80754e-43	nlp-62	NA	NA	GO:0050829//defense response to Gram-negative bacterium;GO:0007218//neuropeptide signaling pathway	NA	NP_491699.2//Neuropeptide-Like Protein [Caenorhabditis elegans]		184118	6022	0.51	1.2	1.23447	2.22224e-07	Up	2.779e-08	F07B7.12	GO:0030424//axon;GO:0005634//nucleus;GO:0036062//presynaptic periactive zone;GO:0031594//neuromuscular junction;GO:0045202//synapse	GO:0061630//ubiquitin protein ligase activity;GO:0008270//zinc ion binding;GO:0019903//protein phosphatase binding;GO:0031435//mitogen-activated protein kinase kinase kinase binding	GO:1905489//regulation of sensory neuron axon guidance;GO:1905815//regulation of dorsal/ventral axon guidance;GO:0051965//positive regulation of synapse assembly;GO:0033563//dorsal/ventral axon guidance;GO:1902230//negative regulation of intrinsic apoptotic signaling pathway in response to DNA damage;GO:0008582//regulation of synaptic growth at neuromuscular junction;GO:1905812//regulation of mot…	K10693//E3 ubiquitin-protein ligase MYCBP2 [EC:2.3.2.27]	NP_001343654.1//Uncharacterized protein CELE_F07B7.12 [Caenorhabditis elegans]
179138	606	99.57	9.36	-3.41113	4.40514e-119	Down	1.92077e-120	ftn-1	GO:0005737//cytoplasm	GO:0005506//iron ion binding;GO:0042802//identical protein binding;GO:0004322//ferroxidase activity;GO:0008199//ferric iron binding;GO:0008198//ferrous iron binding	GO:0006879//cellular iron ion homeostasis;GO:0006826//iron ion transport;GO:0006880//intracellular sequestering of iron ion	K00522//ferritin heavy chain [EC:1.16.3.2]	NP_504944.2//Ferritin [Caenorhabditis elegans]		181028	1675	2.72	6.4	1.23447	1.58132e-09	Up	1.55625e-10	F27D9.2	GO:0016021//integral component of membrane	GO:0022857//transmembrane transporter activity	NA	K12307//MFS transporter, ceroid-lipofuscinosis neuronal protein 7	NP_509296.1//MFS domain-containing protein [Caenorhabditis elegans]
189925	664	22.02	2.08	-3.40416	2.44138e-31	Down	3.45642e-32	Y45F10D.6	NA	NA	NA	NA	NP_502662.2//Uncharacterized protein CELE_Y45F10D.6 [Caenorhabditis elegans]		178711	519	76.79	180.94	1.23652	9.4374e-49	Up	1.49113e-50	pud-3	NA	NA	NA	NA	NP_001023805.1//PUD1_2 domain-containing protein [Caenorhabditis elegans]
180080	1213	11.32	1.07	-3.40319	6.20232e-38	Down	7.4387e-39	argk-1	NA	GO:0005524//ATP binding;GO:0016301//kinase activity;GO:0004111//creatine kinase activity	GO:0046314//phosphocreatine biosynthetic process	K00933//creatine kinase [EC:2.7.3.2];K00934//arginine kinase [EC:2.7.3.3]	NP_507054.1//ARGinine Kinase [Caenorhabditis elegans]		180489	428	32.1	75.75	1.23867	2.83561e-14	Up	1.86859e-15	F09E10.1	NA	NA	NA	NA	NP_508286.1//Uncharacterized protein CELE_F09E10.1 [Caenorhabditis elegans]
177399	996	3.79	0.36	-3.39613	1.96141e-10	Down	6.00846e-11	bli-6	GO:0016021//integral component of membrane;GO:0005581//collagen trimer	GO:0042302//structural constituent of cuticle	NA	K06237//collagen, type IV, alpha	KAE9421221.1//hypothetical protein Angca_004870 [Angiostrongylus cantonensis]		180960	1119	4	9.46	1.24184	9.40065e-09	Up	1.00475e-09	col-173	GO:0016021//integral component of membrane	GO:0042302//structural constituent of cuticle	NA	K19721//collagen, type V/XI/XXIV/XXVII, alpha	XP_029976997.1//collagen alpha-1(I) chain-like, partial [Salarias fasciatus]
178563	1262	133.05	12.7	-3.38907	0	Down	0	lipl-5	GO:0043202//lysosomal lumen;GO:0005576//extracellular region;GO:0005764//lysosome	GO:0016788//hydrolase activity, acting on ester bonds	GO:0019433//triglyceride catabolic process;GO:0016042//lipid catabolic process;GO:0050829//defense response to Gram-negative bacterium;GO:0055088//lipid homeostasis;GO:0006629//lipid metabolic process	K19771//lipase;K01052//lysosomal acid lipase/cholesteryl ester hydrolase [EC:3.1.1.13]	NP_001368575.1//Lipase lipl-5 [Caenorhabditis elegans];NP_503184.1//Lipase lipl-5 [Caenorhabditis elegans]		177107	1274	8.82	20.86	1.24189	1.78295e-20	Up	8.01868e-22	dyf-3	GO:0030992//intraciliary transport particle B;GO:0030425//dendrite;GO:0005929//cilium;GO:0030424//axon;GO:0042995//cell projection;GO:0005813//centrosome;GO:0043025//neuronal cell body	NA	GO:0060271//cilium assembly;GO:0010446//response to alkaline pH;GO:0007635//chemosensory behavior;GO:0006935//chemotaxis	K19684//clusterin-associated protein 1	NP_001021296.1//Clusterin-associated protein 1 homolog [Caenorhabditis elegans];NP_001367378.1//Clusterin-associated protein 1 homolog [Caenorhabditis elegans]
13190191	1155	2.51	0.24	-3.38658	1.41743e-08	Down	4.84506e-09	R13A5.15	GO:0016021//integral component of membrane	GO:0004888//transmembrane signaling receptor activity	GO:0007606//sensory perception of chemical stimulus	NA	NP_001254946.1//Serpentine receptor class gamma [Caenorhabditis elegans]		6418759	398	9.39	22.24	1.24396	0.000363164	Up	7.63576e-05	R11D1.12	NA	NA	NA	NA	NP_001256446.1//Uncharacterized protein CELE_R11D1.12 [Caenorhabditis elegans]
24104351	801	3.03	0.29	-3.38519	1.87235e-06	Down	7.37538e-07	C54F6.18	NA	NA	NA	NA	NP_001263838.1//Uncharacterized protein CELE_C54F6.18 [Caenorhabditis elegans]		4927055	434	12.9	30.6	1.24616	1.88769e-06	Up	2.70164e-07	F53C11.9	NA	NA	NA	K23624//papilin	NP_001076745.1//TIL domain-containing protein [Caenorhabditis elegans]
190661	1165	1.88	0.18	-3.38466	1.03948e-06	Down	4.01634e-07	Y73C8C.4	NA	NA	NA	NA	NP_503848.2//DUF19 domain-containing protein [Caenorhabditis elegans]		184239	633	33.94	80.61	1.24797	2.38501e-31	Up	6.3535e-33	grd-10	GO:0005576//extracellular region	GO:0005102//signaling receptor binding	GO:0007154//cell communication;GO:0009792//embryo development ending in birth or egg hatching	NA	NP_500347.1//Ground-like domain-containing protein [Caenorhabditis elegans]
184218	1273	4.49	0.43	-3.38431	1.62273e-16	Down	3.74092e-17	clec-55	NA	GO:0030246//carbohydrate binding	NA	K14616//cubilin;K13912//deleted in malignant brain tumors 1 protein	NP_506591.1//C-type LECtin [Caenorhabditis elegans]		178883	1671	4.98	11.84	1.24945	2.72401e-17	Up	1.45426e-18	ugt-9	GO:0043231//intracellular membrane-bounded organelle;GO:0016021//integral component of membrane	GO:0008194//UDP-glycosyltransferase activity;GO:0016758//transferase activity, transferring hexosyl groups	NA	K00699//glucuronosyltransferase [EC:2.4.1.17]	NP_001123019.1//UDP-GlucuronosylTransferase [Caenorhabditis elegans];NP_504312.1//UDP-GlucuronosylTransferase [Caenorhabditis elegans]
184426	710	3.64	0.35	-3.37851	1.8721e-06	Down	7.37538e-07	F13E9.8	NA	NA	NA	K13219//splicing factor, proline- and glutamine-rich;K19720//collagen, type III, alpha	NP_502023.3//DUF148 domain-containing protein [Caenorhabditis elegans]		177919	691	6.89	16.39	1.25024	6.68116e-08	Up	7.83984e-09	R09E10.2	NA	NA	NA	NA	NP_501894.2//Uncharacterized protein CELE_R09E10.2 [Caenorhabditis elegans]
185737	389	7.55	0.73	-3.37051	0.000244638	Down	0.000118192	F44E7.3	NA	NA	NA	NA	NP_504513.1//Uncharacterized protein CELE_F44E7.3 [Caenorhabditis elegans]		172863	998	2.89	6.92	1.2597	6.36718e-06	Up	9.90924e-07	fog-3	GO:0005634//nucleus;GO:0034399//nuclear periphery;GO:0005737//cytoplasm	GO:0003714//transcription corepressor activity	GO:0060282//positive regulation of oocyte development;GO:0010468//regulation of gene expression;GO:0042006//masculinization of hermaphroditic germ-line;GO:0001708//cell fate specification;GO:0007283//spermatogenesis	K14443//protein Tob/BTG	NP_492646.1//Anti_prolifrtn domain-containing protein [Caenorhabditis elegans]
174592	360	131.3	12.74	-3.36543	2.84646e-49	Down	2.75254e-50	ZK971.1	GO:0016021//integral component of membrane	NA	NA	NA	NP_001364582.1//Uncharacterized protein CELE_ZK971.1 [Caenorhabditis elegans]		189950	1857	1.14	2.73	1.25987	3.70359e-05	Up	6.4669e-06	clec-76	NA	GO:0030246//carbohydrate binding	GO:0050830//defense response to Gram-positive bacterium;GO:0045087//innate immune response	K06560//mannose receptor, C type;K04988//polycystin 1L2	NP_500449.2//C-type lectin domain-containing protein [Caenorhabditis elegans]
13220270	429	11.91	1.16	-3.35998	8.2784e-08	Down	2.96454e-08	R160.10	GO:0016021//integral component of membrane	NA	NA	NA	NP_001257008.1//Uncharacterized protein CELE_R160.10 [Caenorhabditis elegans]		183129	727	3.01	7.22	1.26224	0.000306108	Up	6.29582e-05	C32H11.5	NA	NA	NA	NA	NP_502467.1//DUF148 domain-containing protein [Caenorhabditis elegans]
187871	695	11.17	1.09	-3.35723	2.43727e-17	Down	5.42736e-18	clec-158	NA	NA	NA	NA	NP_498491.1//C-type lectin domain-containing protein 158 [Caenorhabditis elegans]		183552	1334	1.21	2.91	1.26601	0.000608645	Up	0.000134536	C47E8.3	GO:0016021//integral component of membrane	GO:0004930//G protein-coupled receptor activity	NA	NA	NP_506624.2//G_PROTEIN_RECEP_F1_2 domain-containing protein [Caenorhabditis elegans]
186170	1005	27.87	2.73	-3.35174	7.36654e-71	Down	5.12282e-72	F53F1.6	NA	NA	NA	NA	NP_001263879.1//Uncharacterized protein CELE_F53F1.6 [Caenorhabditis elegans];NP_506326.1//Uncharacterized protein CELE_F53F1.6 [Caenorhabditis elegans]		185844	741	3.79	9.13	1.26842	2.61945e-05	Up	4.4764e-06	F46C5.2	GO:0016021//integral component of membrane	NA	NA	NA	NP_495881.2//Uncharacterized protein CELE_F46C5.2 [Caenorhabditis elegans]
174990	2769	1.53	0.15	-3.3505	6.87059e-14	Down	1.77341e-14	E01G4.6	NA	NA	NA	K12567//titin [EC:2.7.11.1]	NP_496836.1//Uncharacterized protein CELE_E01G4.6 [Caenorhabditis elegans]		177327	2670	0.9	2.17	1.2697	8.41146e-05	Up	1.56037e-05	mgl-3	GO:0005887//integral component of plasma membrane;GO:0016021//integral component of membrane;GO:0005886//plasma membrane	GO:0008066//glutamate receptor activity;GO:0001642//group III metabotropic glutamate receptor activity;GO:0004930//G protein-coupled receptor activity	GO:0051966//regulation of synaptic transmission, glutamatergic;GO:0007216//G protein-coupled glutamate receptor signaling pathway;GO:0010884//positive regulation of lipid storage	K04610//metabotropic glutamate receptor 8	NP_001299986.1//G_PROTEIN_RECEP_F3_4 domain-containing protein [Caenorhabditis elegans];NP_741400.2//G_PROTEIN_RECEP_F3_4 domain-containing protein [Caenorhabditis elegans];NP_001076735.3//G_PROTEIN_RECEP_F3_4 domain-containing protein [Caenorhabditis elegans]
177179	1153	19.01	1.87	-3.34565	4.65832e-56	Down	4.01784e-57	R07C12.1	NA	GO:0030246//carbohydrate binding	NA	NA	NP_500497.1//Uncharacterized protein CELE_R07C12.1 [Caenorhabditis elegans]		181277	3959	0.46	1.11	1.27085	7.44989e-05	Up	1.36913e-05	pgp-8	GO:0016021//integral component of membrane	GO:0005524//ATP binding;GO:0042626//ATPase-coupled transmembrane transporter activity;GO:0016887//ATPase activity	GO:0055085//transmembrane transport	K02021//putative ABC transport system ATP-binding protein;K05660//ATP-binding cassette, subfamily B (MDR/TAP), member 5;K05658//ATP-binding cassette, subfamily B (MDR/TAP), member 1 [EC:7.6.2.2]	NP_509811.2//P-GlycoProtein related [Caenorhabditis elegans]
188317	601	18.7	1.84	-3.34526	2.2038e-22	Down	4.07864e-23	T09B4.6	NA	NA	NA	K14443//protein Tob/BTG	NP_491775.2//Uncharacterized protein CELE_T09B4.6 [Caenorhabditis elegans]		184841	973	2.05	4.97	1.27762	0.000181016	Up	3.57756e-05	F22E5.13	NA	NA	GO:0051260//protein homooligomerization	NA	NP_494474.2//BTB domain-containing protein [Caenorhabditis elegans]
189374	2644	3.24	0.32	-3.33985	1.32647e-32	Down	1.81886e-33	Y6E2A.4	GO:0016021//integral component of membrane	NA	NA	K18626//trichohyalin	NP_001369792.1//Uncharacterized protein CELE_Y6E2A.4 [Caenorhabditis elegans]		172772	1165	1.38	3.39	1.29662	0.000517244	Up	0.000112213	F46A9.1	NA	NA	NA	NA	NP_492509.1//Uncharacterized protein CELE_F46A9.1 [Caenorhabditis elegans]
182352	786	7.17	0.71	-3.33608	1.23853e-13	Down	3.23758e-14	C07A4.3	GO:0005615//extracellular space;GO:0005576//extracellular region	NA	NA	K19867//LIM domain-binding protein 3;K21853//dedicator of cytokinesis protein 9/10/11;K19720//collagen, type III, alpha	NP_509707.2//SCP domain-containing protein [Caenorhabditis elegans]		173111	1329	5.6	13.8	1.30117	2.4252e-16	Up	1.36797e-17	clec-17	NA	GO:0030246//carbohydrate binding	NA	K14616//cubilin	NP_493152.1//C-type LECtin [Caenorhabditis elegans]
176941	1369	68.02	6.76	-3.33086	9.61817e-256	Down	2.00506e-257	W09G12.7	NA	GO:0005509//calcium ion binding	NA	K23573//dentin sialophosphoprotein	NP_500057.2//EF-hand domain-containing protein [Caenorhabditis elegans]		13211828	556	11.07	27.3	1.30225	1.39747e-09	Up	1.36552e-10	F22F7.8	NA	NA	NA	NA	NP_001256010.1//Uncharacterized protein CELE_F22F7.8 [Caenorhabditis elegans]
190130	642	2.71	0.27	-3.32726	0.000244692	Down	0.000118192	Y51A2B.5	NA	NA	NA	NA	NP_507597.2//Uncharacterized protein CELE_Y51A2B.5 [Caenorhabditis elegans]		24104567	747	5.56	13.75	1.30627	3.31387e-08	Up	3.7474e-09	F41H10.1	GO:0016021//integral component of membrane	NA	NA	NA	NP_001293753.1//Uncharacterized protein CELE_F41H10.1 [Caenorhabditis elegans]
3896805	389	21.86	2.18	-3.32589	9.23848e-11	Down	2.7786e-11	Y54G2A.48	NA	NA	NA	NA	NP_001033448.1//Uncharacterized protein CELE_Y54G2A.48 [Caenorhabditis elegans]		178215	4092	4.47	11.06	1.307	8.93259e-46	Up	1.56552e-47	pgp-1	GO:0016324//apical plasma membrane;GO:0016021//integral component of membrane	GO:0015562//efflux transmembrane transporter activity;GO:0005524//ATP binding;GO:0042626//ATPase-coupled transmembrane transporter activity;GO:0008559//ATPase-coupled xenobiotic transmembrane transporter activity;GO:0016887//ATPase activity	GO:0055085//transmembrane transport;GO:0050829//defense response to Gram-negative bacterium;GO:0093002//response to nematicide;GO:0010038//response to metal ion;GO:0045087//innate immune response	K05658//ATP-binding cassette, subfamily B (MDR/TAP), member 1 [EC:7.6.2.2]	NP_502413.1//Multidrug resistance protein pgp-1 [Caenorhabditis elegans]
188945	381	53.25	5.34	-3.31787	1.54442e-23	Down	2.7641e-24	T26G10.5	NA	NA	NA	NA	P34584.1//RecName: Full=Uncharacterized protein T26G10.5 [Caenorhabditis elegans]		189662	476	5.5	13.62	1.30822	0.000432735	Up	9.2689e-05	nspe-5	NA	NA	NA	NA	NP_496699.1//Nematode Specific Peptide family, group E [Caenorhabditis elegans]
187168	1032	6.45	0.65	-3.31079	5.25022e-17	Down	1.18723e-17	K08F9.3	GO:0016021//integral component of membrane	GO:0008061//chitin binding	GO:0005975//carbohydrate metabolic process	NA	NP_001263895.1//Uncharacterized protein CELE_K08F9.3 [Caenorhabditis elegans];NP_001263896.1//Uncharacterized protein CELE_K08F9.3 [Caenorhabditis elegans];NP_001263897.1//Uncharacterized protein CELE_K08F9.3 [Caenorhabditis elegans];NP_506735.3//Uncharacterized protein CELE_K08F9.3 [Caenorhabditis elegans]		173457	928	11.07	27.5	1.31278	1.34796e-20	Up	6.026e-22	sdz-24	GO:0000784//nuclear chromosome, telomeric region;GO:0005662//DNA replication factor A complex	GO:0003697//single-stranded DNA binding;GO:0003684//damaged DNA binding;GO:0043047//single-stranded telomeric DNA binding;GO:0043565//sequence-specific DNA binding;GO:0003690//double-stranded DNA binding;GO:0003676//nucleic acid binding	GO:0006281//DNA repair;GO:0006268//DNA unwinding involved in DNA replication;GO:0006289//nucleotide-excision repair;GO:0051321//meiotic cell cycle;GO:0006261//DNA-dependent DNA replication;GO:0007004//telomere maintenance via telomerase;GO:0000724//double-strand break repair via homologous recombination;GO:0000723//telomere maintenance	NA	NP_493781.1//OB domain-containing protein [Caenorhabditis elegans]
188808	1149	12.57	1.27	-3.30708	2.7714e-38	Down	3.3018e-39	dlhd-1	GO:0005634//nucleus	GO:0016787//hydrolase activity	NA	NA	NP_493925.1//DLH domain-containing protein [Caenorhabditis elegans]		178722	1182	3.29	8.18	1.31401	1.95166e-06	Up	2.80056e-07	C01B4.7	GO:0016021//integral component of membrane	GO:0030246//carbohydrate binding;GO:0022857//transmembrane transporter activity	NA	K12301//MFS transporter, ACS family, solute carrier family 17 (sodium-dependent inorganic phosphate cotransporter), member 5;K22244//regenerating islet-derived protein 4;K04989//polycystin 1L3;K13050//proprotein convertase subtilisin/kexin type 9 [EC:3.4.21.-];K06794//neurocan core protein;K17513//C-type lectin superfamily 17 member A	NP_001303708.1//MFS domain-containing protein [Caenorhabditis elegans];NP_503650.1//C-type lectin domain-containing protein [Caenorhabditis elegans];NP_503657.2//MFS domain-containing protein [Caenorhabditis elegans]
13215782	2181	2.37	0.24	-3.30378	2.43785e-17	Down	5.42736e-18	pals-37	GO:0000922//spindle pole;GO:0005874//microtubule;GO:0005813//centrosome	NA	GO:0032467//positive regulation of cytokinesis	K18626//trichohyalin	NP_001263871.1//Protein containing ALS2cr12 (ALS2CR12) signature [Caenorhabditis elegans];NP_001256416.1//Protein containing ALS2cr12 (ALS2CR12) signature [Caenorhabditis elegans]		6418794	628	2.97	7.4	1.31706	0.000870857	Up	0.000199258	Y37H2A.13	NA	NA	NA	NA	NP_001123035.1//Uncharacterized protein CELE_Y37H2A.13 [Caenorhabditis elegans]
3565773	440	35.21	3.57	-3.30199	3.4057e-22	Down	6.35362e-23	nlp-46	NA	NA	GO:0007218//neuropeptide signaling pathway	NA	NP_001024176.1//Neuropeptide-Like Protein [Caenorhabditis elegans]		3565832	273	34.2	85.39	1.32007	0.000104278	Up	1.96983e-05	C27A7.8	NA	NA	NA	K04659//thrombospondin 2/3/4/5;K23881//tectonin beta-propeller repeat-containing protein 2;K07521//netrin receptor unc-5	NP_001122865.1//Uncharacterized protein CELE_C27A7.8 [Caenorhabditis elegans];NP_001023683.2//Uncharacterized protein CELE_C27A7.8 [Caenorhabditis elegans]
184214	1111	17.18	1.77	-3.27891	1.81699e-49	Down	1.74933e-50	F08H9.3	NA	GO:0046872//metal ion binding	GO:0035966//response to topologically incorrect protein	K19766//heat shock protein Hsp-16.1/Hsp-16.11;K19767//heat shock protein Hsp-16.48/Hsp-16.49	NP_506585.1//SHSP domain-containing protein [Caenorhabditis elegans]		4362999	453	18.9	47.27	1.32254	2.759e-11	Up	2.32396e-12	B0205.13	NA	NA	NA	NA	NP_001040630.1//Uncharacterized protein CELE_B0205.13 [Caenorhabditis elegans]
173667	888	1.65	0.17	-3.27886	0.000244719	Down	0.000118192	C17F4.3	NA	NA	NA	NA	NP_494486.1//Uncharacterized protein CELE_C17F4.3 [Caenorhabditis elegans]		186430	1878	0.77	1.93	1.32567	0.000364494	Up	7.66962e-05	F57A8.4	GO:0016021//integral component of membrane	GO:0004930//G protein-coupled receptor activity	NA	K04255//r-opsin	NP_505583.1//G_PROTEIN_RECEP_F1_2 domain-containing protein [Caenorhabditis elegans]
29991189	344	14.44	1.49	-3.27669	1.89248e-05	Down	8.1604e-06	F26G1.15	NA	NA	NA	NA	NP_001333551.1//Uncharacterized protein CELE_F26G1.15 [Caenorhabditis elegans]		184879	207	1379.81	3460.11	1.32635	6.57267e-51	Up	9.78244e-53	F23A7.4	NA	NA	NA	NA	NP_510641.1//Uncharacterized protein CELE_F23A7.4 [Caenorhabditis elegans]
189407	1141	5.9	0.61	-3.27383	3.61727e-18	Down	7.78638e-19	txt-3	NA	NA	NA	K03131//transcription initiation factor TFIID subunit 6	NP_500684.2//transcellular chaperone signaling (x)cross tissue [Caenorhabditis elegans]		190491	1534	1.43	3.59	1.32797	9.12608e-06	Up	1.45572e-06	Y66A7A.4	NA	NA	NA	NA	NP_499502.1//Uncharacterized protein CELE_Y66A7A.4 [Caenorhabditis elegans]
3565652	341	24.5	2.54	-3.26988	2.0864e-08	Down	7.207e-09	F09C6.12	NA	NA	NA	NA	NP_001023776.1//Uncharacterized protein CELE_F09C6.12 [Caenorhabditis elegans]		180917	1206	92.16	231.98	1.33179	6.06958e-245	Up	1.44015e-247	asp-14	GO:0016020//membrane;GO:0005768//endosome;GO:0005794//Golgi apparatus;GO:0005802//trans-Golgi network	GO:0004190//aspartic-type endopeptidase activity	GO:0006509//membrane protein ectodomain proteolysis;GO:0050435//amyloid-beta metabolic process;GO:0006508//proteolysis;GO:0030163//protein catabolic process;GO:0045087//innate immune response	K01379//cathepsin D [EC:3.4.23.5];K01381//saccharopepsin [EC:3.4.23.25]	NP_509082.2//Peptidase A1 domain-containing protein [Caenorhabditis elegans]
190264	828	2.7	0.28	-3.26946	5.99006e-06	Down	2.46758e-06	nhr-239	GO:0042025//host cell nucleus;GO:0005634//nucleus	GO:0000977//RNA polymerase II transcription regulatory region sequence-specific DNA binding;GO:0043565//sequence-specific DNA binding;GO:0008270//zinc ion binding;GO:0003700//DNA-binding transcription factor activity	GO:0006357//regulation of transcription by RNA polymerase II;GO:0030154//cell differentiation;GO:0048856//anatomical structure development	K08709//nuclear receptor, other families, insect	NP_497579.3//Nuclear receptor domain-containing protein [Caenorhabditis elegans]		181463	1285	31.35	79.09	1.33503	2.79047e-87	Up	2.37756e-89	C29F7.2	GO:0016021//integral component of membrane	NA	NA	NA	NP_510235.2//CHK domain-containing protein [Caenorhabditis elegans]
179730	330	2997	311.53	-3.26608	0	Down	0	F56H9.2	NA	NA	NA	NA	NP_001256439.1//Uncharacterized protein CELE_F56H9.2 [Caenorhabditis elegans]		353442	410	12.08	30.53	1.33761	2.6192e-06	Up	3.8418e-07	C04E6.13	GO:0016021//integral component of membrane	NA	NA	NA	NP_872214.1//Uncharacterized protein CELE_C04E6.13 [Caenorhabditis elegans]
177958	1659	27.5	2.86	-3.26534	1.93896e-128	Down	7.827e-130	fmo-2	GO:0016021//integral component of membrane;GO:0005789//endoplasmic reticulum membrane;GO:0005737//cytoplasm	GO:0050661//NADP binding;GO:0004499//N,N-dimethylaniline monooxygenase activity;GO:0050660//flavin adenine dinucleotide binding;GO:0004497//monooxygenase activity	NA	K00485//dimethylaniline monooxygenase (N-oxide forming) [EC:1.14.13.8]	NP_501972.1//Dimethylaniline monooxygenase [N-oxide-forming] [Caenorhabditis elegans]		177448	1368	1.69	4.28	1.34059	5.39016e-06	Up	8.27534e-07	H20E11.3	NA	NA	GO:0045087//innate immune response	NA	NP_001023262.1//CUB_2 domain-containing protein [Caenorhabditis elegans]
182402	1281	3.17	0.33	-3.26394	8.89536e-12	Down	2.53432e-12	fbxa-158	NA	NA	NA	NA	NP_001040733.1//F-box domain-containing protein [Caenorhabditis elegans]		172972	2085	0.63	1.6	1.34465	0.000516516	Up	0.000111943	C34B2.9	GO:0016021//integral component of membrane	NA	NA	NA	NP_492803.1//Uncharacterized protein CELE_C34B2.9 [Caenorhabditis elegans]
191688	383	69.81	7.27	-3.26341	7.60534e-32	Down	1.06544e-32	ins-7	GO:0016021//integral component of membrane;GO:0005576//extracellular region	GO:0005179//hormone activity	GO:0008355//olfactory learning	K19764//insulin-like neuropeptide	NP_001255417.1//Probable insulin-like peptide beta-type 4 [Caenorhabditis elegans]		181200	1728	1.21	3.08	1.34792	7.60997e-06	Up	1.19501e-06	scav-5	GO:0016021//integral component of membrane	NA	NA	K12384//lysosome membrane protein 2;K13885//scavenger receptor class B, member 1	NP_509651.2//SCAVenger receptor (CD36 family) related [Caenorhabditis elegans]
182969	1058	1.92	0.2	-3.26303	5.99083e-06	Down	2.46758e-06	C27H5.6	GO:0016021//integral component of membrane	NA	NA	NA	NP_495491.2//Uncharacterized protein CELE_C27H5.6 [Caenorhabditis elegans]		188421	1632	2.56	6.56	1.35755	2.21478e-09	Up	2.2155e-10	aat-6	GO:0016324//apical plasma membrane;GO:0016021//integral component of membrane	GO:0015179//L-amino acid transmembrane transporter activity;GO:0030165//PDZ domain binding;GO:0022857//transmembrane transporter activity	NA	K13872//solute carrier family 7 (L-type amino acid transporter), member 6;K13867//solute carrier family 7 (L-type amino acid transporter), member 7;K13780//solute carrier family 7 (L-type amino acid transporter), member 5	NP_505905.2//Amino acid transporter protein 6 [Caenorhabditis elegans]
183072	902	3.15	0.33	-3.25481	1.48201e-07	Down	5.39914e-08	srbc-82	GO:0016021//integral component of membrane	NA	NA	K08473//nematode chemoreceptor	NP_507117.1//Serpentine Receptor, class BC (class B-like) [Caenorhabditis elegans]		187045	1120	4.54	11.7	1.36574	3.21257e-12	Up	2.49986e-13	nas-3	GO:0005576//extracellular region	GO:0004222//metalloendopeptidase activity;GO:0008270//zinc ion binding	NA	K08076//astacin [EC:3.4.24.21];K18542//choriolysin L [EC:3.4.24.66]	NP_505445.2//Zinc metalloproteinase nas-3 [Caenorhabditis elegans]
7040168	415	41.34	4.37	-3.24183	2.83996e-22	Down	5.28312e-23	F12A10.9	NA	NA	NA	K12894//heterogeneous nuclear ribonucleoprotein A0;K07604//type I keratin, acidic	NP_001129810.1//Uncharacterized protein CELE_F12A10.9 [Caenorhabditis elegans]		186340	1164	4.38	11.31	1.3686	1.87116e-12	Up	1.43082e-13	F55G11.8	NA	NA	GO:0050829//defense response to Gram-negative bacterium;GO:0045087//innate immune response	NA	NP_502481.1//CUB_2 domain-containing protein [Caenorhabditis elegans]
13192261	346	32.22	3.41	-3.24011	4.195e-11	Down	1.23634e-11	K08D12.8	NA	NA	NA	NA	NP_001255235.1//Uncharacterized protein CELE_K08D12.8 [Caenorhabditis elegans]		179513	1361	9.03	23.33	1.36939	3.60396e-30	Up	1.0106e-31	F58B4.5	NA	NA	NA	NA	NP_505788.1//CHK domain-containing protein [Caenorhabditis elegans]
183251	697	23.99	2.54	-3.23953	3.23622e-35	Down	4.16286e-36	C36B1.6	GO:0016021//integral component of membrane	NA	NA	NA	NP_492362.2//Uncharacterized protein CELE_C36B1.6 [Caenorhabditis elegans]		191455	1569	3.82	9.88	1.37094	1.56109e-15	Up	9.31904e-17	tba-8	GO:0005874//microtubule;GO:0005737//cytoplasm	GO:0005200//structural constituent of cytoskeleton;GO:0005525//GTP binding;GO:0003924//GTPase activity	GO:0007017//microtubule-based process	K07374//tubulin alpha	CDJ88576.1//Tubulin FtsZ domain containing protein [Haemonchus contortus]
3896804	471	11.22	1.19	-3.23704	1.17243e-08	Down	3.98832e-09	pudl-2	NA	NA	NA	NA	NP_001033447.1//PUD1_2 domain-containing protein [Caenorhabditis elegans]		188198	810	5.04	13.06	1.37366	1.15077e-08	Up	1.24174e-09	T06G6.6	NA	NA	NA	NA	NP_001122516.1//Uncharacterized protein CELE_T06G6.6 [Caenorhabditis elegans];NP_493225.2//Uncharacterized protein CELE_T06G6.6 [Caenorhabditis elegans]
188825	1047	1.32	0.14	-3.23704	0.000244665	Down	0.000118192	T24A6.7	NA	NA	GO:0045087//innate immune response	K09935//uncharacterized protein	NP_503984.1//DUF1768 domain-containing protein [Caenorhabditis elegans]		188503	691	2.3	5.96	1.37368	0.000859126	Up	0.000196204	T14G8.4	NA	NA	NA	NA	NP_001361824.1//Uncharacterized protein CELE_T14G8.4 [Caenorhabditis elegans]
182706	685	10.53	1.12	-3.23293	1.47837e-15	Down	3.55084e-16	C17B7.4	NA	NA	NA	NA	NP_503926.1//DUF19 domain-containing protein [Caenorhabditis elegans]		3565272	1032	2.32	6.06	1.38519	1.4249e-06	Up	2.00396e-07	K01A2.4	GO:0016021//integral component of membrane	GO:0015459//potassium channel regulator activity	GO:0043266//regulation of potassium ion transport;GO:0050920//regulation of chemotaxis	NA	NP_001368516.1//Uncharacterized protein CELE_K01A2.4 [Caenorhabditis elegans];NP_001367359.1//Uncharacterized protein CELE_K01A2.4 [Caenorhabditis elegans]
172248	1035	267.26	28.43	-3.23276	0	Down	0	C32F10.4	GO:0016021//integral component of membrane	NA	NA	NA	NP_491687.1//Uncharacterized protein CELE_C32F10.4 [Caenorhabditis elegans]		185380	587	6.21	16.26	1.38866	3.68086e-07	Up	4.73208e-08	hrg-4	GO:0005765//lysosomal membrane;GO:0016021//integral component of membrane;GO:0005886//plasma membrane	GO:0015232//heme transmembrane transporter activity;GO:0020037//heme binding	GO:0015886//heme transport	K15380//solute carrier family 48 (heme transporter), member 1;K09878//aquaporin-10	NP_001129857.1//Heme transporter hrg-4 [Caenorhabditis elegans];NP_001294019.1//Heme transporter hrg-4 [Caenorhabditis elegans]
3564815	377	36.63	3.91	-3.22779	1.21168e-15	Down	2.89872e-16	Y68A4A.13	NA	NA	NA	NA	NP_001024278.2//Uncharacterized protein CELE_Y68A4A.13 [Caenorhabditis elegans]		180993	343	281.68	741.24	1.39588	6.71796e-92	Up	5.18048e-94	spp-3	GO:0032991//protein-containing complex	GO:0042802//identical protein binding	GO:0050829//defense response to Gram-negative bacterium;GO:0050830//defense response to Gram-positive bacterium;GO:0045087//innate immune response	K12382//saposin	NP_509235.2//Saposin B-type domain-containing protein [Caenorhabditis elegans]
259701	551	3.36	0.36	-3.22239	0.000436237	Down	0.000216198	ets-10	NA	NA	NA	NA	NP_741767.1//ETS class transcription factor [Caenorhabditis elegans]		188249	1437	1.06	2.79	1.3962	0.000124672	Up	2.38534e-05	math-38	NA	NA	GO:0050830//defense response to Gram-positive bacterium	NA	NP_494001.3//MATH (meprin-associated Traf homology) domain containing [Caenorhabditis elegans]
187421	261	243.03	26.11	-3.21846	8.50165e-29	Down	1.3024e-29	M03D4.3	NA	NA	NA	NA	POM44920.1//hypothetical protein FL81_05482, partial [Caenorhabditis remanei]		178709	483	441.24	1161.43	1.39627	0	Up	0	pud-1.2	NA	GO:0009055//electron transfer activity;GO:0046872//metal ion binding;GO:0051537//2 iron, 2 sulfur cluster binding;GO:0071949//FAD binding	NA	NA	NP_001362004.1//PUD1_2 domain-containing protein [Caenorhabditis elegans]
24105274	1077	1.21	0.13	-3.21842	0.000436144	Down	0.000216198	ZK105.12	NA	NA	NA	NA	NP_001294736.1//Uncharacterized protein CELE_ZK105.12 [Caenorhabditis elegans]		178929	1489	2.28	6.01	1.39833	1.97532e-10	Up	1.80766e-11	snpc-1.3	GO:0019185//snRNA-activating protein complex;GO:0016021//integral component of membrane	GO:0043565//sequence-specific DNA binding	GO:0042795//snRNA transcription by RNA polymerase II;GO:0042796//snRNA transcription by RNA polymerase III	K15208//snRNA-activating protein complex subunit 1	NP_001023772.1//SNAPc (Small Nuclear RNA Activating Complex) homolog [Caenorhabditis elegans];NP_001023773.1//SNAPc (Small Nuclear RNA Activating Complex) homolog [Caenorhabditis elegans]
188097	635	26.04	2.8	-3.21723	1.32595e-32	Down	1.81886e-33	T05A10.6	NA	NA	NA	NA	NP_509804.2//Uncharacterized protein CELE_T05A10.6 [Caenorhabditis elegans]		178812	893	15.8	41.81	1.40392	1.58824e-32	Up	4.06824e-34	phat-4	NA	NA	GO:1905905//pharyngeal gland morphogenesis	NA	NP_504152.1//PHAryngeal gland Toxin-related [Caenorhabditis elegans]
13182953	393	6.58	0.71	-3.2122	0.000772561	Down	0.00039378	C37A5.6	NA	NA	GO:0045087//innate immune response	NA	NP_001252300.1//Uncharacterized protein CELE_C37A5.6 [Caenorhabditis elegans]		181219	1082	3.55	9.55	1.42768	2.40032e-10	Up	2.20694e-11	col-176	GO:0016021//integral component of membrane;GO:0005581//collagen trimer	GO:0042302//structural constituent of cuticle	NA	K06237//collagen, type IV, alpha	A8XV37.2//RecName: Full=Putative cuticle collagen 145; Flags: Precursor [Caenorhabditis briggsae]
259670	655	12.3	1.33	-3.20916	1.19932e-16	Down	2.7502e-17	F21H7.12	GO:0016021//integral component of membrane	NA	NA	NA	NP_872186.1//Uncharacterized protein CELE_F21H7.12 [Caenorhabditis elegans]		175405	3636	1.14	3.07	1.4292	2.80721e-13	Up	1.99671e-14	R10F2.6	GO:0016021//integral component of membrane	GO:0004725//protein tyrosine phosphatase activity	NA	NA	NP_497642.2//Tyrosine-protein phosphatase domain-containing protein [Caenorhabditis elegans]
182398	1237	2.02	0.22	-3.19878	2.64969e-07	Down	9.81054e-08	fbxa-163	NA	NA	NA	NA	NP_494010.1//F-box domain-containing protein [Caenorhabditis elegans]		185015	465	58.81	158.58	1.43108	5.89089e-47	Up	9.91134e-49	spp-18	NA	NA	GO:0045087//innate immune response	NA	NP_501704.1//Saposin B-type domain-containing protein [Caenorhabditis elegans];NP_001293972.1//Saposin B-type domain-containing protein [Caenorhabditis elegans]
184260	374	944.65	102.92	-3.19826	0	Down	0	F09F7.6	NA	NA	NA	NA	NP_498189.1//Uncharacterized protein CELE_F09F7.6 [Caenorhabditis elegans]		189130	730	4.19	11.34	1.4364	1.36204e-05	Up	2.22698e-06	W02H3.1	NA	NA	NA	NA	NP_001257134.1//Uncharacterized protein CELE_W02H3.1 [Caenorhabditis elegans];NP_001257135.1//Uncharacterized protein CELE_W02H3.1 [Caenorhabditis elegans]
188173	931	3.67	0.4	-3.19771	6.569e-09	Down	2.20256e-09	T06C12.14	NA	NA	NA	NA	NP_506976.1//Uncharacterized protein CELE_T06C12.14 [Caenorhabditis elegans]		173446	1209	1.56	4.23	1.43911	3.12073e-05	Up	5.37848e-06	lips-7	NA	GO:0016787//hydrolase activity;GO:0016298//lipase activity	GO:0016042//lipid catabolic process	K12832//splicing factor 3B subunit 5;K19772//triacylglycerol lipase	NP_001370413.1//LIPaSe related [Caenorhabditis elegans];NP_493756.1//LIPaSe related [Caenorhabditis elegans]
179759	1699	23.12	2.52	-3.19765	5.01771e-109	Down	2.3449e-110	ugt-18	GO:0043231//intracellular membrane-bounded organelle;GO:0016021//integral component of membrane	GO:0008194//UDP-glycosyltransferase activity;GO:0015020//glucuronosyltransferase activity;GO:0016758//transferase activity, transferring hexosyl groups	NA	K00699//glucuronosyltransferase [EC:2.4.1.17]	NP_506209.2//UDP-glucuronosyltransferase [Caenorhabditis elegans]		183755	1036	1.48	4.02	1.4416	0.000119838	Up	2.28574e-05	C53C11.2	GO:0016021//integral component of membrane	NA	NA	NA	NP_510811.1//Uncharacterized protein CELE_C53C11.2 [Caenorhabditis elegans]
183892	557	6.41	0.7	-3.1949	4.72184e-07	Down	1.77833e-07	dylt-2	GO:0005930//axoneme	NA	NA	K22866//tctex1 domain-containing protein 2	NP_509511.1//DYnein Light chain (Tctex type) [Caenorhabditis elegans]		177151	1526	5.84	15.87	1.44226	1.30065e-25	Up	4.53798e-27	clec-67	NA	GO:0030246//carbohydrate binding	GO:0050830//defense response to Gram-positive bacterium;GO:0045087//innate immune response	K06560//mannose receptor, C type	NP_500437.2//C-type lectin domain-containing protein [Caenorhabditis elegans]
4926995	251	113.42	12.39	-3.19443	7.95782e-12	Down	2.2613e-12	F53F4.17	NA	NA	NA	NA	NP_001076746.1//Uncharacterized protein CELE_F53F4.17 [Caenorhabditis elegans]		183987	1332	0.92	2.51	1.44798	0.000411649	Up	8.7684e-05	E02C12.6	NA	NA	NA	NA	NP_505426.2//CHK domain-containing protein [Caenorhabditis elegans]
24104677	1969	1.37	0.15	-3.19114	7.84076e-09	Down	2.63854e-09	F59E12.15	GO:0005634//nucleus;GO:0016021//integral component of membrane;GO:0005737//cytoplasm	GO:0004674//protein serine/threonine kinase activity;GO:0005524//ATP binding;GO:0036459//thiol-dependent ubiquitinyl hydrolase activity;GO:0072354//histone kinase activity (H3-T3 specific)	GO:0000278//mitotic cell cycle;GO:0006511//ubiquitin-dependent protein catabolic process;GO:0016579//protein deubiquitination;GO:0035556//intracellular signal transduction	K16315//serine/threonine-protein kinase haspin [EC:2.7.11.1]	NP_001370914.1//Protein kinase domain-containing protein [Caenorhabditis elegans]		179020	1773	26.3	71.83	1.44952	2.41465e-137	Up	1.18493e-139	cest-33	GO:0005886//plasma membrane;GO:0005737//cytoplasm	GO:0080030//methyl indole-3-acetate esterase activity;GO:0016787//hydrolase activity	NA	K03927//carboxylesterase 2 [EC:3.1.1.1 3.1.1.84 3.1.1.56];K01050//cholinesterase [EC:3.1.1.8];K01044//carboxylesterase 1 [EC:3.1.1.1]	NP_504621.1//Esterase CM06B1 [Caenorhabditis elegans]
3565042	424	5.48	0.6	-3.19114	0.000772481	Down	0.00039378	K09C8.8	NA	NA	NA	NA	NP_001024777.1//Uncharacterized protein CELE_K09C8.8 [Caenorhabditis elegans]		175321	289	551.13	1507.42	1.45162	1.03375e-113	Up	6.1878e-116	Y22D7AR.10	NA	NA	NA	NA	NP_497447.1//Uncharacterized protein CELE_Y22D7AR.10 [Caenorhabditis elegans]
3565379	827	6.85	0.75	-3.19114	1.87101e-13	Down	4.9306e-14	ifas-1	NA	NA	NA	NA	NP_001022151.1//Uncharacterized protein CELE_F40H7.12 [Caenorhabditis elegans]		181083	745	2.26	6.19	1.45362	0.000140871	Up	2.72338e-05	F13B9.2	NA	NA	NA	NA	NP_509398.1//Uncharacterized protein CELE_F13B9.2 [Caenorhabditis elegans]
182349	1203	14.76	1.63	-3.17875	3.87077e-46	Down	3.91758e-47	fbxa-157	NA	NA	NA	NA	NP_507510.2//F-box domain-containing protein [Caenorhabditis elegans]		183882	458	4.42	12.13	1.45646	0.000568718	Up	0.000124698	D1005.4	GO:0016021//integral component of membrane	NA	NA	NA	NP_508281.2//Uncharacterized protein CELE_D1005.4 [Caenorhabditis elegans]
190947	991	36.71	4.06	-3.17662	1.54849e-87	Down	9.0107e-89	Y110A7A.7	NA	NA	GO:0006629//lipid metabolic process	NA	NP_491528.2//Lipase_3 domain-containing protein [Caenorhabditis elegans]		181691	1231	9.33	25.66	1.45957	3.10294e-32	Up	8.01504e-34	F09C8.1	NA	GO:0004620//phospholipase activity	GO:0006644//phospholipid metabolic process	K14621//phospholipase B1, membrane-associated [EC:3.1.1.4 3.1.1.5]	NP_510636.2//Lipase_GDSL domain-containing protein [Caenorhabditis elegans]
183904	405	407.19	45.29	-3.16844	1.80563e-194	Down	4.80812e-196	nspc-16	NA	NA	NA	NA	NP_510416.1//Nematode Specific Peptide family, group C [Caenorhabditis elegans]		179915	2104	1.02	2.81	1.462	2.82503e-07	Up	3.58918e-08	cest-1.1	GO:0005615//extracellular space;GO:0016021//integral component of membrane	GO:0016787//hydrolase activity;GO:0052689//carboxylic ester hydrolase activity	NA	K03927//carboxylesterase 2 [EC:3.1.1.1 3.1.1.84 3.1.1.56];K01050//cholinesterase [EC:3.1.1.8];K07378//neuroligin	NP_506506.1//Carboxylic ester hydrolase [Caenorhabditis elegans]
178578	622	12.96	1.45	-3.15994	6.80094e-16	Down	1.61149e-16	F48G7.5	NA	NA	NA	NA	NP_503267.2//Uncharacterized protein CELE_F48G7.5 [Caenorhabditis elegans]		13192109	802	2.11	5.84	1.46873	8.21029e-05	Up	1.51995e-05	Y55F3AM.21	GO:0016021//integral component of membrane	GO:0030246//carbohydrate binding	NA	NA	NP_001255229.1//Uncharacterized protein CELE_Y55F3AM.21 [Caenorhabditis elegans]
187732	1323	1.34	0.15	-3.1592	1.89271e-05	Down	8.1604e-06	chil-16	GO:0016021//integral component of membrane	GO:0008061//chitin binding	GO:0005975//carbohydrate metabolic process	K01183//chitinase [EC:3.2.1.14]	NP_496020.1//Glyco_18 domain-containing protein [Caenorhabditis elegans]		180064	948	4.24	11.79	1.47543	3.53936e-11	Up	3.008e-12	cdr-1	GO:0016021//integral component of membrane;GO:0005764//lysosome	NA	GO:1990170//stress response to cadmium ion	NA	NP_506986.1//CaDmium Responsive [Caenorhabditis elegans]
173965	1116	158.82	17.8	-3.15744	0	Down	0	C25H3.10	NA	NA	NA	NA	NP_001021981.1//F-box domain-containing protein [Caenorhabditis elegans]		172316	639	3.89	10.87	1.48251	3.14515e-06	Up	4.66752e-07	C48E7.7	NA	NA	NA	NA	NP_001370419.1//Uncharacterized protein CELE_C48E7.7 [Caenorhabditis elegans]
179930	1012	4.45	0.5	-3.15381	7.42149e-11	Down	2.22188e-11	F47B8.4	GO:0005759//mitochondrial matrix;GO:0005739//mitochondrion	GO:0015035//protein disulfide oxidoreductase activity;GO:0009055//electron transfer activity	GO:0045087//innate immune response;GO:0045454//cell redox homeostasis	NA	NP_001256578.1//Glutaredoxin domain-containing protein [Caenorhabditis elegans]		173272	1308	3.43	9.61	1.48633	9.17405e-14	Up	6.32744e-15	gpdh-1	GO:0009331//glycerol-3-phosphate dehydrogenase complex;GO:0005829//cytosol	GO:0051287//NAD binding;GO:0042803//protein homodimerization activity;GO:0004367//glycerol-3-phosphate dehydrogenase [NAD+] activity;GO:0004368//glycerol-3-phosphate dehydrogenase (quinone) activity	GO:0006072//glycerol-3-phosphate metabolic process;GO:0046168//glycerol-3-phosphate catabolic process;GO:0005975//carbohydrate metabolic process;GO:0006116//NADH oxidation	K00006//glycerol-3-phosphate dehydrogenase (NAD+) [EC:1.1.1.8]	NP_493454.1//Glycerol-3-phosphate dehydrogenase [NAD(+)] [Caenorhabditis elegans]
190366	521	97.65	11	-3.15012	6.59192e-87	Down	3.86382e-88	Y57G11B.2	NA	NA	NA	NA	NP_001255815.1//Uncharacterized protein CELE_Y57G11B.2 [Caenorhabditis elegans];NP_001255814.1//Uncharacterized protein CELE_Y57G11B.2 [Caenorhabditis elegans]		185264	1243	1.11	3.12	1.49099	9.59745e-05	Up	1.8047e-05	clec-64	NA	GO:0030246//carbohydrate binding	NA	NA	NP_496744.1//C-type LECtin [Caenorhabditis elegans]
179290	776	879.04	99.19	-3.14766	0	Down	0	F21C10.10	GO:0016021//integral component of membrane;GO:0005739//mitochondrion	NA	NA	NA	NP_505359.2//Uncharacterized protein CELE_F21C10.10 [Caenorhabditis elegans]		185407	739	16.21	45.62	1.49278	1.16883e-29	Up	3.39732e-31	gst-24	NA	GO:0004364//glutathione transferase activity	GO:0006749//glutathione metabolic process;GO:0045087//innate immune response	K00799//glutathione S-transferase [EC:2.5.1.18];K04097//prostaglandin-H2 D-isomerase / glutathione transferase [EC:5.3.99.2 2.5.1.18]	NP_496859.1//Glutathione S-Transferase [Caenorhabditis elegans]
187929	658	6.99	0.79	-3.14537	9.32054e-10	Down	2.96792e-10	nlp-45	NA	NA	GO:0007218//neuropeptide signaling pathway	NA	NP_508423.1//Neuropeptide-Like Protein [Caenorhabditis elegans]		13191537	415	6.19	17.47	1.49687	0.000131587	Up	2.52758e-05	Y75B8A.44	GO:0016021//integral component of membrane	NA	NA	NA	NP_001255161.1//Uncharacterized protein CELE_Y75B8A.44 [Caenorhabditis elegans]
192005	1118	1.15	0.13	-3.14505	0.000436191	Down	0.000216198	str-130	GO:0005887//integral component of plasma membrane;GO:0016021//integral component of membrane	GO:0038022//G protein-coupled olfactory receptor activity	GO:0007186//G protein-coupled receptor signaling pathway;GO:0042048//olfactory behavior	K08473//nematode chemoreceptor	NP_505087.1//Seven TM Receptor [Caenorhabditis elegans]		3565283	525	6.67	19	1.51024	1.20884e-07	Up	1.46281e-08	ZK287.9	GO:0016021//integral component of membrane	NA	NA	NA	NP_001024312.2//Uncharacterized protein CELE_ZK287.9 [Caenorhabditis elegans]
191363	894	1.15	0.13	-3.14505	0.000291631	Down	0.000141855	ehn-3	GO:0005654//nucleoplasm;GO:0005634//nucleus	GO:0046872//metal ion binding;GO:0003700//DNA-binding transcription factor activity;GO:0003676//nucleic acid binding	GO:0008406//gonad development;GO:0045944//positive regulation of transcription by RNA polymerase II;GO:0010628//positive regulation of gene expression	K09228//KRAB domain-containing zinc finger protein;K09220//IKAROS family zinc finger protein	OZC09976.1//zinc finger, C2H2 type [Onchocerca flexuosa];NP_001023617.1//Zinc finger protein ehn-3 [Caenorhabditis elegans];NP_001023616.1//Zinc finger protein ehn-3 [Caenorhabditis elegans];NP_001023615.1//Zinc finger protein ehn-3 [Caenorhabditis elegans]		187825	535	2.84	8.1	1.51203	0.000777738	Up	0.000175603	R11G11.6	NA	NA	NA	NA	NP_503226.1//DUF148 domain-containing protein [Caenorhabditis elegans]
184824	1212	4.06	0.46	-3.14177	1.64481e-13	Down	4.32404e-14	str-7	GO:0016021//integral component of membrane	NA	NA	K08473//nematode chemoreceptor	NP_001309631.1//Seven TM Receptor [Caenorhabditis elegans];NP_507052.2//Seven TM Receptor [Caenorhabditis elegans]		178750	1220	12.37	35.37	1.51568	2.92322e-46	Up	5.01286e-48	asp-8	NA	GO:0004190//aspartic-type endopeptidase activity	GO:0006508//proteolysis;GO:0030163//protein catabolic process	K01377//gastricsin [EC:3.4.23.3]	NP_503825.2//Peptidase A1 domain-containing protein [Caenorhabditis elegans]
191473	568	238.76	27.13	-3.1376	1.23606e-233	Down	2.76036e-235	ZK970.7	NA	NA	NA	NA	NP_496220.1//DUF148 domain-containing protein [Caenorhabditis elegans]		179018	1570	1.91	5.47	1.51797	2.7069e-10	Up	2.49612e-11	T28C12.2	GO:0016021//integral component of membrane	GO:0016787//hydrolase activity;GO:0022857//transmembrane transporter activity	NA	K12307//MFS transporter, ceroid-lipofuscinosis neuronal protein 7	NP_504616.1//MFS domain-containing protein [Caenorhabditis elegans]
190270	1349	1.76	0.2	-3.1375	4.72117e-07	Down	1.77833e-07	fbxa-39	NA	NA	GO:0045087//innate immune response	NA	NP_001368043.1//F-box domain-containing protein [Caenorhabditis elegans]		183006	619	5.08	14.57	1.5201	6.99416e-08	Up	8.22598e-09	clec-230	NA	GO:0030246//carbohydrate binding	NA	NA	NP_506807.1//C-type lectin domain-containing protein [Caenorhabditis elegans]
178691	1617	10.88	1.24	-3.13327	3.06143e-13	Down	8.15536e-14	F36F12.1	GO:0016021//integral component of membrane	GO:0016757//transferase activity, transferring glycosyl groups;GO:0016740//transferase activity	NA	NA	NP_503571.1//Glycosyltransferase family 92 protein [Caenorhabditis elegans]		184266	1678	0.77	2.24	1.54057	4.41281e-05	Up	7.82664e-06	ugt-36	GO:0043231//intracellular membrane-bounded organelle;GO:0016021//integral component of membrane	GO:0008194//UDP-glycosyltransferase activity;GO:0016758//transferase activity, transferring hexosyl groups	NA	K00699//glucuronosyltransferase [EC:2.4.1.17]	NP_504820.2//UDP-GlucuronosylTransferase [Caenorhabditis elegans]
188806	303	43.8	5	-3.13093	1.26431e-09	Down	4.05608e-10	T23F2.4	GO:0016021//integral component of membrane	NA	NA	NA	NP_508935.2//UPF0057 membrane protein T23F2.4 [Caenorhabditis elegans]		259353	470	3.69	10.74	1.5413	0.000526123	Up	0.000114394	F11C7.7	NA	NA	NA	K06841//semaphorin 5	NP_741952.1//Uncharacterized protein CELE_F11C7.7 [Caenorhabditis elegans]
176319	390	41.06	4.69	-3.13007	1.97375e-18	Down	4.20882e-19	nlp-48	GO:0016021//integral component of membrane	NA	GO:0007218//neuropeptide signaling pathway	NA	NP_001021208.1//Neuropeptide-Like Protein [Caenorhabditis elegans]		187266	1140	10.12	29.53	1.54497	1.58494e-36	Up	3.6068e-38	dod-17	NA	NA	GO:0050829//defense response to Gram-negative bacterium;GO:0045087//innate immune response	NA	NP_502486.2//CUB_2 domain-containing protein [Caenorhabditis elegans]
3565719	426	30.91	3.54	-3.12625	2.46083e-17	Down	5.48244e-18	W10C8.6	GO:0016021//integral component of membrane	NA	NA	NA	NP_001021675.1//Uncharacterized protein CELE_W10C8.6 [Caenorhabditis elegans]		188235	1369	0.75	2.19	1.54597	0.000451482	Up	9.70452e-05	npr-31	GO:0016021//integral component of membrane;GO:0005886//plasma membrane	GO:0004930//G protein-coupled receptor activity	GO:0007186//G protein-coupled receptor signaling pathway	K04220//somatostatin receptor 4;K04218//somatostatin receptor 2;K22872//allatostatin C receptor;K04221//somatostatin receptor 5;K04219//somatostatin receptor 3	NP_495481.2//G_PROTEIN_RECEP_F1_2 domain-containing protein [Caenorhabditis elegans]
173589	1218	5.83	0.67	-3.12126	1.39577e-18	Down	2.9645e-19	ZK1240.1	NA	GO:0008270//zinc ion binding	NA	K10607//tripartite motif-containing protein 32 [EC:2.3.2.27]	NP_494243.2//RING-type domain-containing protein [Caenorhabditis elegans]		173087	633	8.73	25.86	1.56667	1.08501e-14	Up	6.93926e-16	F58D5.2	GO:0016021//integral component of membrane	NA	NA	NA	NP_001021516.1//Uncharacterized protein CELE_F58D5.2 [Caenorhabditis elegans]
13190829	589	3.64	0.42	-3.11548	4.23359e-05	Down	1.88863e-05	ZK1098.12	GO:0016021//integral component of membrane	NA	NA	NA	NP_001255007.1//Uncharacterized protein CELE_ZK1098.12 [Caenorhabditis elegans]		176959	908	4.1	12.17	1.56963	9.39362e-06	Up	1.49992e-06	txt-4	NA	NA	GO:0006629//lipid metabolic process	NA	NP_500090.3//Lipase_3 domain-containing protein [Caenorhabditis elegans];NP_001368234.1//Lipase_3 domain-containing protein [Caenorhabditis elegans]
191286	420	18.45	2.13	-3.1147	2.32173e-10	Down	7.13932e-11	ZK353.2	GO:0016021//integral component of membrane	NA	NA	NA	NP_498853.1//Uncharacterized protein CELE_ZK353.2 [Caenorhabditis elegans]		177191	1011	1.39	4.15	1.57803	3.45085e-05	Up	5.99954e-06	col-33	GO:0016021//integral component of membrane	GO:0042302//structural constituent of cuticle	NA	K22020//mucin-19	VDK46034.1//unnamed protein product [Anisakis simplex]
3565857	560	34.1	3.97	-3.10256	7.29381e-33	Down	9.92782e-34	Y37F4.8	NA	NA	NA	NA	NP_001021751.2//C6 domain-containing protein [Caenorhabditis elegans]		178712	553	38.85	116.36	1.58261	1.0811e-50	Up	1.62071e-52	pud-4	NA	NA	NA	NA	NP_001294745.1//PUD1_2 domain-containing protein [Caenorhabditis elegans];NP_001294746.1//PUD1_2 domain-containing protein [Caenorhabditis elegans]
190516	548	73.27	8.55	-3.09923	3.68225e-68	Down	2.6525e-69	nlp-81	NA	NA	GO:0007218//neuropeptide signaling pathway	NA	NP_001255247.1//Neuropeptide-Like Protein [Caenorhabditis elegans];NP_001360113.1//Neuropeptide-Like Protein [Caenorhabditis elegans]		183904	405	24.37	73.54	1.59342	1.65566e-17	Up	8.68724e-19	nspc-16	NA	NA	NA	NA	NP_510416.1//Nematode Specific Peptide family, group C [Caenorhabditis elegans]
179731	1295	2.65	0.31	-3.09565	1.64966e-09	Down	5.34136e-10	gpa-8	GO:0005834//heterotrimeric G-protein complex	GO:0031683//G-protein beta/gamma-subunit complex binding;GO:0046872//metal ion binding;GO:0001664//G protein-coupled receptor binding;GO:0005525//GTP binding;GO:0003924//GTPase activity	GO:0007186//G protein-coupled receptor signaling pathway;GO:0007188//adenylate cyclase-modulating G protein-coupled receptor signaling pathway	K04534//guanine nucleotide-binding protein G(o) subunit alpha	NP_506160.1//Guanine nucleotide-binding protein alpha-8 subunit [Caenorhabditis elegans]		259714	492	15.63	47.49	1.60331	2.5014e-17	Up	1.33271e-18	spp-2	NA	NA	GO:0050830//defense response to Gram-positive bacterium	K12382//saposin	NP_741832.1//Saposin B-type domain-containing protein [Caenorhabditis elegans]
185392	1254	0.94	0.11	-3.09516	0.0007724	Down	0.00039378	srt-41	GO:0016021//integral component of membrane	NA	NA	K08473//nematode chemoreceptor	NP_503506.2//Serpentine Receptor, class T [Caenorhabditis elegans]		171761	761	68.94	211.98	1.62051	2.59134e-160	Up	1.08997e-162	Y51F10.7	NA	NA	NA	NA	NP_740790.1//Uncharacterized protein CELE_Y51F10.7 [Caenorhabditis elegans]
39010820	461	10.68	1.25	-3.09491	1.15982e-07	Down	4.19644e-08	T07H8.11	NA	NA	NA	K10955//mucin-2	NP_001355523.1//Uncharacterized protein CELE_T07H8.11 [Caenorhabditis elegans]		3896802	573	26.49	81.7	1.62489	1.45084e-59	Up	1.83077e-61	Y54G2A.45	NA	NA	GO:0006629//lipid metabolic process	NA	EGT56132.1//hypothetical protein CAEBREN_30744 [Caenorhabditis brenneri];NP_001368201.1//Lipase_3 domain-containing protein [Caenorhabditis elegans];NP_001033445.2//Lipase_3 domain-containing protein [Caenorhabditis elegans]
3565431	392	30.4	3.56	-3.09412	6.61794e-14	Down	1.70714e-14	ins-10	NA	NA	NA	NA	NP_001024125.1//INSulin related [Caenorhabditis elegans]		259362	315	78.69	243.36	1.62884	2.71976e-29	Up	8.08124e-31	spp-23	NA	NA	NA	NA	NP_001021741.1//Saposin B-type domain-containing protein [Caenorhabditis elegans]
185147	1242	90.75	10.69	-3.08564	1.68098e-280	Down	3.21002e-282	clec-264	NA	GO:0030246//carbohydrate binding	GO:0050830//defense response to Gram-positive bacterium	K14616//cubilin;K05502//bone morphogenetic protein 1 [EC:3.4.24.19]	NP_508027.2//C-type LECtin [Caenorhabditis elegans]		187608	942	3.74	11.66	1.64046	1.19483e-12	Up	8.94962e-14	R05D8.7	NA	GO:0000166//nucleotide binding;GO:0016491//oxidoreductase activity	NA	K11147//dehydrogenase/reductase SDR family member 4 [EC:1.1.-.-];K10402//kinesin family member 20;K01303//acylaminoacyl-peptidase [EC:3.4.19.1];K10956//protein transport protein SEC61 subunit alpha	NP_503751.1//Uncharacterized protein CELE_R05D8.7 [Caenorhabditis elegans]
191316	779	2.63	0.31	-3.08472	3.34387e-05	Down	1.47682e-05	tmem-17	GO:0035869//ciliary transition zone;GO:0016021//integral component of membrane	NA	GO:1905515//non-motile cilium assembly	K19384//transmembrane protein 17	NP_498542.2//TMEM (human TransMEMbrane protein) homolog [Caenorhabditis elegans];KAF1761665.1//hypothetical protein GCK72_009921 [Caenorhabditis remanei]		178244	1183	10.83	34.16	1.65727	7.90008e-49	Up	1.23545e-50	C32H11.4	NA	NA	GO:0045087//innate immune response	NA	NP_502466.1//CUB_2 domain-containing protein [Caenorhabditis elegans]
185227	1550	1.44	0.17	-3.08246	8.37579e-07	Down	3.21534e-07	twk-47	GO:0005887//integral component of plasma membrane;GO:0016021//integral component of membrane	GO:0022841//potassium ion leak channel activity	GO:0030322//stabilization of membrane potential;GO:0071805//potassium ion transmembrane transport	K05323//potassium channel subfamily K, invertebrate	NP_001309491.1//Ion_trans_2 domain-containing protein [Caenorhabditis elegans]		173526	1702	0.61	1.94	1.66918	5.2539e-05	Up	9.43174e-06	math-45	NA	NA	NA	K12026//tripartite motif-containing protein 56 [EC:2.3.2.27]	NP_493983.4//MATH (meprin-associated Traf homology) domain containing [Caenorhabditis elegans]
180959	1111	18.21	2.15	-3.08232	2.07193e-49	Down	1.99588e-50	odr-10	GO:1990075//periciliary membrane compartment;GO:0030425//dendrite;GO:0060170//ciliary membrane;GO:0005887//integral component of plasma membrane;GO:0016021//integral component of membrane;GO:0097730//non-motile cilium;GO:0043025//neuronal cell body	GO:0001965//G-protein alpha-subunit binding;GO:0038022//G protein-coupled olfactory receptor activity;GO:0004930//G protein-coupled receptor activity	GO:0007186//G protein-coupled receptor signaling pathway;GO:0042048//olfactory behavior;GO:0050918//positive chemotaxis;GO:0050907//detection of chemical stimulus involved in sensory perception	K08473//nematode chemoreceptor	NP_509157.1//Serpentine receptor class r-10 [Caenorhabditis elegans]		178441	254	29.55	94.66	1.6796	0.000107351	Up	2.03194e-05	Y105C5A.13	NA	NA	NA	NA	NP_001041001.1//Uncharacterized protein CELE_Y105C5A.13 [Caenorhabditis elegans]
185160	1340	2.54	0.3	-3.08179	1.64993e-09	Down	5.34136e-10	F31E9.3	NA	NA	NA	NA	NP_507385.2//F-box domain-containing protein [Caenorhabditis elegans]		3565430	1476	0.9	2.92	1.69797	2.54667e-06	Up	3.72854e-07	clec-169	GO:0016021//integral component of membrane	GO:0030246//carbohydrate binding	NA	K04988//polycystin 1L2	NP_001023187.2//C-type lectin domain-containing protein [Caenorhabditis elegans]
3565452	433	31.3	3.7	-3.08057	6.16433e-18	Down	1.33868e-18	F53B7.7	NA	NA	NA	NA	NP_001023959.1//Uncharacterized protein CELE_F53B7.7 [Caenorhabditis elegans]		184922	953	5.86	19.07	1.70233	1.1971e-21	Up	5.02236e-23	F25D1.5	NA	GO:0000166//nucleotide binding;GO:0016491//oxidoreductase activity	NA	K10402//kinesin family member 20;K11147//dehydrogenase/reductase SDR family member 4 [EC:1.1.-.-];K01303//acylaminoacyl-peptidase [EC:3.4.19.1];K10956//protein transport protein SEC61 subunit alpha	NP_505704.1//Uncharacterized protein CELE_F25D1.5 [Caenorhabditis elegans]
187739	1496	2.62	0.31	-3.07923	4.19424e-11	Down	1.23634e-11	chil-23	GO:0016021//integral component of membrane	GO:0008061//chitin binding	GO:0005975//carbohydrate metabolic process	K01183//chitinase [EC:3.2.1.14]	NP_001254212.1//Glyco_18 domain-containing protein [Caenorhabditis elegans]		178771	797	8.15	26.56	1.70438	1.80119e-23	Up	6.95456e-25	gst-33	NA	GO:0004364//glutathione transferase activity	GO:0006749//glutathione metabolic process	K00799//glutathione S-transferase [EC:2.5.1.18];K04097//prostaglandin-H2 D-isomerase / glutathione transferase [EC:5.3.99.2 2.5.1.18]	NP_503968.1//Glutathione S-Transferase [Caenorhabditis elegans]
188627	1185	1.01	0.12	-3.07325	0.00077232	Down	0.00039378	clec-40	GO:0016021//integral component of membrane	GO:0030246//carbohydrate binding	NA	K06560//mannose receptor, C type	NP_507252.3//C-type LECtin [Caenorhabditis elegans]		185150	753	3.06	10	1.7084	1.37235e-08	Up	1.49046e-09	F31D4.8	NA	NA	NA	NA	NP_508032.1//Uncharacterized protein CELE_F31D4.8 [Caenorhabditis elegans]
180346	688	43.5	5.17	-3.07278	1.12312e-58	Down	9.33552e-60	vmo-1	NA	NA	NA	K03131//transcription initiation factor TFIID subunit 6	NP_507963.1//vitelline membrane outer layer 1 homolog [Caenorhabditis elegans]		176311	1233	1.23	4.04	1.7157	5.62662e-07	Up	7.45806e-08	C40H1.7	NA	NA	GO:0006629//lipid metabolic process	NA	NP_499052.3//Lipase_3 domain-containing protein [Caenorhabditis elegans]
191671	312	66	7.85	-3.0717	3.98997e-15	Down	9.75904e-16	his-10	GO:0042025//host cell nucleus;GO:0005634//nucleus;GO:0000786//nucleosome	GO:0003677//DNA binding;GO:0046982//protein heterodimerization activity	GO:0006352//DNA-templated transcription, initiation	K11254//histone H4	KAE9414049.1//hypothetical protein Angca_002625, partial [Angiostrongylus cantonensis]		3565079	565	3.75	12.56	1.74387	4.15617e-07	Up	5.38796e-08	C25F9.10	GO:0016021//integral component of membrane	GO:0005524//ATP binding	NA	NA	NP_001129883.1//Uncharacterized protein CELE_C25F9.10 [Caenorhabditis elegans];NP_001023679.1//Uncharacterized protein CELE_C25F9.10 [Caenorhabditis elegans]
175032	312	66	7.85	-3.0717	3.9891e-15	Down	9.75904e-16	his-26	GO:0042025//host cell nucleus;GO:0005634//nucleus;GO:0000786//nucleosome	GO:0003677//DNA binding;GO:0046982//protein heterodimerization activity	GO:0006352//DNA-templated transcription, initiation	K11254//histone H4	KAE9414049.1//hypothetical protein Angca_002625, partial [Angiostrongylus cantonensis]		186063	899	2.11	7.14	1.75868	1.27916e-07	Up	1.55342e-08	mul-1	GO:0016021//integral component of membrane;GO:0005886//plasma membrane	GO:0005509//calcium ion binding	GO:0007156//homophilic cell adhesion via plasma membrane adhesion molecules;GO:0050830//defense response to Gram-positive bacterium;GO:0045087//innate immune response	K10955//mucin-2	NP_500487.2//Mucin Like Gene [Caenorhabditis elegans]
175027	312	66	7.85	-3.0717	3.98824e-15	Down	9.75904e-16	his-14	GO:0042025//host cell nucleus;GO:0005634//nucleus;GO:0000786//nucleosome	GO:0003677//DNA binding;GO:0046982//protein heterodimerization activity	GO:0006352//DNA-templated transcription, initiation	K11254//histone H4	KAE9414049.1//hypothetical protein Angca_002625, partial [Angiostrongylus cantonensis]		178910	2031	1.76	6.19	1.81436	8.3365e-14	Up	5.7273e-15	cest-35.2	NA	GO:0016787//hydrolase activity	NA	K03927//carboxylesterase 2 [EC:3.1.1.1 3.1.1.84 3.1.1.56];K01050//cholinesterase [EC:3.1.1.8];K01044//carboxylesterase 1 [EC:3.1.1.1]	NP_504398.1//Carboxylic ester hydrolase [Caenorhabditis elegans]
189865	355	49.74	5.92	-3.07074	5.89632e-17	Down	1.33709e-17	Y43F8A.1	NA	NA	NA	NA	NP_507769.1//Uncharacterized protein CELE_Y43F8A.1 [Caenorhabditis elegans]		178603	807	3.8	13.4	1.81816	1.07374e-06	Up	1.48114e-07	pei-2	NA	NA	NA	K10447//kelch-like protein 9/13;K10469//kelch-like protein 34	NP_001300167.1//BTB domain-containing protein [Caenorhabditis elegans];NP_001300168.1//BTB domain-containing protein [Caenorhabditis elegans]
180135	867	77.4	9.22	-3.06949	4.62266e-147	Down	1.63308e-148	T05E12.3	NA	NA	GO:0051260//protein homooligomerization	K15074//BTB/POZ domain-containing adapter for CUL3-mediated RhoA degradation protein	NP_507324.1//BTB domain-containing protein [Caenorhabditis elegans]		183497	1630	0.95	3.38	1.83102	9.03634e-09	Up	9.61914e-10	C46A5.1	NA	GO:0004725//protein tyrosine phosphatase activity	NA	K18034//receptor-type tyrosine-protein phosphatase H [EC:3.1.3.48];K08114//receptor-type tyrosine-protein phosphatase zeta [EC:3.1.3.48];K18026//tyrosine-protein phosphatase non-receptor type 2 [EC:3.1.3.48]	NP_501277.1//Uncharacterized protein CELE_C46A5.1 [Caenorhabditis elegans]
178697	1648	17.02	2.03	-3.06768	6.66077e-76	Down	4.39882e-77	cyp-32B1	NA	GO:0016705//oxidoreductase activity, acting on paired donors, with incorporation or reduction of molecular oxygen;GO:0020037//heme binding;GO:0005506//iron ion binding;GO:0004497//monooxygenase activity	NA	K17955//cytochrome P450 family 33;K17959//cytochrome P450 family 37;K17954//cytochrome P450 family 32	NP_503598.1//CYtochrome P450 family [Caenorhabditis elegans];EGT30816.1//hypothetical protein CAEBREN_21973 [Caenorhabditis brenneri]		180334	382	6.42	23.06	1.84475	2.87748e-06	Up	4.25012e-07	ins-35	NA	NA	NA	NA	NP_507926.1//INSulin related [Caenorhabditis elegans]
189877	1668	7.67	0.92	-3.05952	1.86236e-34	Down	2.43118e-35	nlp-25	NA	NA	NA	K07605//type II keratin, basic	XP_013149643.1//PREDICTED: glycine-rich protein DOT1-like [Papilio polytes]		188575	477	2.14	7.75	1.85659	0.000750184	Up	0.000168937	T18D3.5	GO:0016021//integral component of membrane	NA	NA	NA	NP_510090.1//Uncharacterized protein CELE_T18D3.5 [Caenorhabditis elegans]
176273	1557	6.25	0.75	-3.05889	2.98496e-16	Down	6.95888e-17	rpn-6.2	GO:0008541//proteasome regulatory particle, lid subcomplex	GO:0005198//structural molecule activity	GO:0043248//proteasome assembly;GO:0006511//ubiquitin-dependent protein catabolic process	K03036//26S proteasome regulatory subunit N6	NP_001254972.1//Probable 26S proteasome regulatory subunit rpn-6.2 [Caenorhabditis elegans]		4363044	939	15.57	57.35	1.88102	4.97691e-72	Up	5.314e-74	F12E12.11	NA	GO:0016491//oxidoreductase activity	NA	K01303//acylaminoacyl-peptidase [EC:3.4.19.1];K11147//dehydrogenase/reductase SDR family member 4 [EC:1.1.-.-];K10402//kinesin family member 20;K10956//protein transport protein SEC61 subunit alpha	NP_001040762.2//Uncharacterized protein CELE_F12E12.11 [Caenorhabditis elegans]
13192508	1315	1.25	0.15	-3.05889	5.88395e-05	Down	2.66326e-05	Y54G2A.57	NA	NA	NA	NA	NP_001255242.1//Uncharacterized protein CELE_Y54G2A.57 [Caenorhabditis elegans]		187891	985	0.93	3.47	1.89963	3.57614e-05	Up	6.227e-06	R102.1	NA	NA	NA	NA	NP_501974.2//DUF4440 domain-containing protein [Caenorhabditis elegans]
3564892	653	3.33	0.4	-3.05745	5.88326e-05	Down	2.66326e-05	F09C6.14	NA	NA	NA	NA	NP_001023778.1//Uncharacterized protein CELE_F09C6.14 [Caenorhabditis elegans]		259654	964	41.95	157.2	1.90586	6.11812e-208	Up	1.88057e-210	cdr-4	GO:0016021//integral component of membrane;GO:0005764//lysosome	NA	GO:1990170//stress response to cadmium ion;GO:0045087//innate immune response;GO:0030968//endoplasmic reticulum unfolded protein response	NA	NP_506110.1//CaDmium Responsive [Caenorhabditis elegans]
3896842	405	98.48	11.88	-3.0513	7.04262e-46	Down	7.16142e-47	F14F9.8	NA	NA	NA	NA	NP_001033477.2//Uncharacterized protein CELE_F14F9.8 [Caenorhabditis elegans]		187445	865	1.72	6.48	1.91359	5.54667e-08	Up	6.43682e-09	xbx-3	GO:0016021//integral component of membrane	NA	NA	NA	NP_499227.1//X-BoX promoter element regulated [Caenorhabditis elegans]
183344	716	15.33	1.85	-3.05076	1.83813e-22	Down	3.39116e-23	scl-7	GO:0005615//extracellular space	NA	NA	K20412//peptidase inhibitor 16;K19919//cysteine-rich secretory protein	NP_502509.1//SCP domain-containing protein [Caenorhabditis elegans]		174002	846	2.62	9.95	1.92513	1.08653e-11	Up	8.87668e-13	frh-1	GO:0005739//mitochondrion	GO:0034986//iron chaperone activity;GO:0051537//2 iron, 2 sulfur cluster binding;GO:0004322//ferroxidase activity;GO:0008199//ferric iron binding;GO:0008198//ferrous iron binding	GO:0006879//cellular iron ion homeostasis;GO:0000303//response to superoxide;GO:0006811//ion transport;GO:0042542//response to hydrogen peroxide;GO:0006783//heme biosynthetic process;GO:0007005//mitochondrion organization;GO:0008340//determination of adult lifespan;GO:0016226//iron-sulfur cluster assembly;GO:0018283//iron incorporation into metallo-sulfur cluster	K19054//frataxin [EC:1.16.3.1]	NP_495183.1//Frataxin, mitochondrial [Caenorhabditis elegans]
187026	1008	0.58	0.07	-3.05063	0.000985278	Down	0.00050905	srh-277	GO:0016021//integral component of membrane	NA	NA	K08473//nematode chemoreceptor	NP_001256699.1//Serpentine Receptor, class H [Caenorhabditis elegans]		189924	812	2.27	8.65	1.93001	1.02467e-09	Up	9.92402e-11	Y45F10D.2	NA	NA	NA	K22016//mucin-3/17	NP_502654.1//Uncharacterized protein CELE_Y45F10D.2 [Caenorhabditis elegans]
183613	1180	1.9	0.23	-3.04629	2.61407e-06	Down	1.0426e-06	nhr-167	GO:0042025//host cell nucleus;GO:0005634//nucleus	GO:0008270//zinc ion binding;GO:0043565//sequence-specific DNA binding;GO:0003700//DNA-binding transcription factor activity	NA	K08524//retinoid X receptor alpha;K14034//ecdysone receptor;K08703//estrogen-related receptor ERR;K08531//nuclear receptor subfamily 1 group D member 2	NP_510004.1//Nuclear hormone receptor family member nhr-167 [Caenorhabditis elegans]		173841	766	13.28	51.15	1.94548	2.1024e-50	Up	3.19714e-52	gst-6	NA	GO:0004364//glutathione transferase activity	GO:0006749//glutathione metabolic process;GO:0045087//innate immune response	K00799//glutathione S-transferase [EC:2.5.1.18];K04097//prostaglandin-H2 D-isomerase / glutathione transferase [EC:5.3.99.2 2.5.1.18]	NP_494882.2//Probable glutathione S-transferase 6 [Caenorhabditis elegans]
174570	1520	124.17	15.05	-3.04448	0	Down	0	lact-2	GO:0016021//integral component of membrane	NA	NA	NA	NP_496176.1//Beta-lactamase domain-containing protein 2 [Caenorhabditis elegans]		185758	585	2.24	8.85	1.98218	2.14824e-06	Up	3.10582e-07	F44G3.10	GO:0016021//integral component of membrane	NA	GO:0045087//innate immune response	NA	NP_507063.1//Uncharacterized protein CELE_F44G3.10 [Caenorhabditis elegans]
174348	616	165.27	20.12	-3.03812	3.39224e-181	Down	9.64482e-183	F22B5.4	GO:0016021//integral component of membrane	NA	NA	NA	NP_495781.1//Uncharacterized protein CELE_F22B5.4 [Caenorhabditis elegans]		179350	1099	0.68	2.69	1.984	4.23238e-05	Up	7.47924e-06	T06E4.12	NA	NA	NA	K11997//tripartite motif-containing protein 2/3;K09453//snRNA-activating protein complex subunit 4	NP_001024108.2//Uncharacterized protein CELE_T06E4.12 [Caenorhabditis elegans]
179758	1522	235.52	28.73	-3.03522	0	Down	0	ZC443.3	GO:0005852//eukaryotic translation initiation factor 3 complex	GO:0003743//translation initiation factor activity;GO:0031369//translation initiation factor binding	GO:0006413//translational initiation	K23573//dentin sialophosphoprotein	NP_506207.1//Uncharacterized protein CELE_ZC443.3 [Caenorhabditis elegans]		185307	1117	9.6	38.35	1.99812	1.10032e-65	Up	1.26385e-67	irg-5	GO:0045121//membrane raft	NA	GO:0050829//defense response to Gram-negative bacterium;GO:0050830//defense response to Gram-positive bacterium;GO:0045087//innate immune response	NA	NP_001366887.1//CUB_2 domain-containing protein [Caenorhabditis elegans]
188857	709	32.72	4	-3.0321	6.54379e-46	Down	6.6507e-47	nlp-2	NA	NA	GO:1904333//positive regulation of error-prone translesion synthesis;GO:0007218//neuropeptide signaling pathway;GO:0009792//embryo development ending in birth or egg hatching	NA	NP_508426.1//Neuropeptide-Like Protein [Caenorhabditis elegans]		178563	1262	13.93	55.65	1.99819	3.71777e-111	Up	2.24542e-113	lipl-5	GO:0043202//lysosomal lumen;GO:0005576//extracellular region;GO:0005764//lysosome	GO:0016788//hydrolase activity, acting on ester bonds	GO:0019433//triglyceride catabolic process;GO:0016042//lipid catabolic process;GO:0050829//defense response to Gram-negative bacterium;GO:0055088//lipid homeostasis;GO:0006629//lipid metabolic process	K19771//lipase;K01052//lysosomal acid lipase/cholesteryl ester hydrolase [EC:3.1.1.13]	NP_001368575.1//Lipase lipl-5 [Caenorhabditis elegans];NP_503184.1//Lipase lipl-5 [Caenorhabditis elegans]
185667	1519	1.39	0.17	-3.03148	2.61372e-06	Down	1.0426e-06	F42E8.1	NA	NA	NA	NA	NP_506263.2//Uncharacterized protein CELE_F42E8.1 [Caenorhabditis elegans]		183155	1588	2.86	11.61	2.02128	2.43328e-31	Up	6.49522e-33	gba-2	NA	GO:0016787//hydrolase activity;GO:0004348//glucosylceramidase activity	GO:0006665//sphingolipid metabolic process	K01201//glucosylceramidase [EC:3.2.1.45]	NP_494208.2//Putative glucosylceramidase 2 [Caenorhabditis elegans]
3565853	1200	3.26	0.4	-3.0268	2.32213e-10	Down	7.13932e-11	C40H1.9	GO:0016021//integral component of membrane	NA	GO:0006629//lipid metabolic process	NA	NP_001021214.2//Lipase_3 domain-containing protein [Caenorhabditis elegans]		185135	807	0.86	3.53	2.03726	0.000122518	Up	2.34082e-05	F31A3.3	NA	NA	NA	NA	NP_510836.2//Uncharacterized protein CELE_F31A3.3 [Caenorhabditis elegans]
189950	1857	19.05	2.34	-3.02521	1.55656e-94	Down	8.3063e-96	clec-76	NA	GO:0030246//carbohydrate binding	GO:0050830//defense response to Gram-positive bacterium;GO:0045087//innate immune response	K06560//mannose receptor, C type;K04988//polycystin 1L2	NP_500449.2//C-type lectin domain-containing protein [Caenorhabditis elegans]		6418582	818	0.75	3.08	2.03797	0.000330568	Up	6.86306e-05	F08A8.8	GO:0016021//integral component of membrane	NA	NA	NA	NP_001122447.1//Uncharacterized protein CELE_F08A8.8 [Caenorhabditis elegans]
176888	1465	99.23	12.19	-3.02508	0	Down	0	C18H7.1	NA	NA	NA	K06238//collagen, type VI, alpha	NP_001294297.1//VWFA domain-containing protein [Caenorhabditis elegans];NP_499959.1//VWFA domain-containing protein [Caenorhabditis elegans]		182760	422	6.89	28.52	2.0494	1.09003e-10	Up	9.68116e-12	C18A11.2	NA	NA	NA	NA	NP_509357.1//Uncharacterized protein CELE_C18A11.2 [Caenorhabditis elegans]
187127	613	6.02	0.74	-3.02417	2.04431e-07	Down	7.5138e-08	K07H8.7	GO:0016021//integral component of membrane	NA	NA	NA	NP_501385.2//Uncharacterized protein CELE_K07H8.7 [Caenorhabditis elegans]		188761	528	6.01	24.92	2.05187	1.29877e-14	Up	8.37646e-16	lbp-8	GO:0005634//nucleus;GO:0005764//lysosome	GO:0008289//lipid binding;GO:0036041//long-chain fatty acid binding;GO:0005324//long-chain fatty acid transporter activity	GO:0015909//long-chain fatty acid transport;GO:0006869//lipid transport	K08752//fatty acid-binding protein 3, muscle and heart	NP_506444.2//FABP domain-containing protein [Caenorhabditis elegans]
3565446	544	17.61	2.18	-3.01399	4.20501e-16	Down	9.87012e-17	K09C8.7	NA	NA	NA	NA	NP_001024776.1//Uncharacterized protein CELE_K09C8.7 [Caenorhabditis elegans]		182395	285	12.12	51.62	2.09054	1.48253e-06	Up	2.093e-07	C08E3.1	NA	NA	NA	NA	NP_494018.1//Uncharacterized protein CELE_C08E3.13 [Caenorhabditis elegans]
188039	877	80.26	9.94	-3.01336	1.49312e-140	Down	5.53624e-142	tag-243	GO:0030017//sarcomere	GO:0003779//actin binding	GO:0035025//positive regulation of Rho protein signal transduction;GO:0051091//positive regulation of DNA-binding transcription factor activity;GO:0045944//positive regulation of transcription by RNA polymerase II;GO:0045893//positive regulation of transcription, DNA-templated	K15271//ATP-dependent DNA helicase HFM1/MER3 [EC:3.6.4.12]	NP_001334211.1//Costars domain-containing protein [Caenorhabditis elegans]		189605	1357	0.38	1.62	2.09192	0.000206695	Up	4.12744e-05	tor-1	GO:0005788//endoplasmic reticulum lumen;GO:0005783//endoplasmic reticulum;GO:0000922//spindle pole;GO:0005818//aster;GO:0005635//nuclear envelope;GO:0005886//plasma membrane;GO:0048471//perinuclear region of cytoplasm	GO:0005524//ATP binding;GO:0016887//ATPase activity	GO:0043523//regulation of neuron apoptotic process;GO:0051085//chaperone cofactor-dependent protein refolding;GO:0010629//negative regulation of gene expression;GO:0071218//cellular response to misfolded protein	K22990//torsin-1	NP_001369805.1//Torsin [Caenorhabditis elegans]
190225	697	3.87	0.48	-3.01123	4.58303e-06	Down	1.86924e-06	gst-29	NA	GO:0004364//glutathione transferase activity	GO:0006749//glutathione metabolic process	K00799//glutathione S-transferase [EC:2.5.1.18];K04097//prostaglandin-H2 D-isomerase / glutathione transferase [EC:5.3.99.2 2.5.1.18]	NP_497118.1//Glutathione S-Transferase [Caenorhabditis elegans]		178330	2055	54.22	235.16	2.11675	0	Up	0	ugt-22	GO:0043231//intracellular membrane-bounded organelle;GO:0016021//integral component of membrane	GO:0008194//UDP-glycosyltransferase activity;GO:0016758//transferase activity, transferring hexosyl groups;GO:0015020//glucuronosyltransferase activity	NA	K00699//glucuronosyltransferase [EC:2.4.1.17]	NP_502633.1//UDP-glucuronosyltransferase [Caenorhabditis elegans]
191463	810	105.07	13.04	-3.01034	5.27055e-177	Down	1.53207e-178	ZK930.2	NA	NA	NA	NA	NP_496539.2//Uncharacterized protein CELE_ZK930.2 [Caenorhabditis elegans]		185299	852	1.67	7.34	2.13593	5.16312e-10	Up	4.8808e-11	gst-38	NA	GO:0004364//glutathione transferase activity	GO:0006749//glutathione metabolic process;GO:0045087//innate immune response	K00799//glutathione S-transferase [EC:2.5.1.18];K04097//prostaglandin-H2 D-isomerase / glutathione transferase [EC:5.3.99.2 2.5.1.18]	NP_506983.1//Glutathione S-Transferase [Caenorhabditis elegans]
180148	619	24.61	3.06	-3.00764	1.06064e-27	Down	1.6794e-28	skr-5	GO:0005634//nucleus;GO:0005737//cytoplasm	GO:0016301//kinase activity;GO:0097602//cullin family protein binding;GO:0016874//ligase activity	GO:0008340//determination of adult lifespan;GO:0006511//ubiquitin-dependent protein catabolic process;GO:0031146//SCF-dependent proteasomal ubiquitin-dependent protein catabolic process;GO:0016567//protein ubiquitination	K03094//S-phase kinase-associated protein 1	NP_507393.1//SKp1 Related (ubiquitin ligase complex component) [Caenorhabditis elegans]		184057	661	1.95	8.66	2.15089	2.85778e-08	Up	3.19928e-09	F01D5.3	NA	NA	GO:0045087//innate immune response	K08627//a disintegrin and metalloproteinase with thrombospondin motifs 13 [EC:3.4.24.87]	NP_496934.1//Uncharacterized protein CELE_F01D5.3 [Caenorhabditis elegans];NP_496933.1//Uncharacterized protein CELE_F01D5.2 [Caenorhabditis elegans]
3896806	516	8.04	1	-3.0072	5.67889e-06	Down	2.33608e-06	Y54G2A.49	GO:0016021//integral component of membrane	NA	NA	K09566//peptidyl-prolyl isomerase G (cyclophilin G) [EC:5.2.1.8]	NP_001294265.1//Uncharacterized protein CELE_Y54G2A.49 [Caenorhabditis elegans];NP_001368088.1//Uncharacterized protein CELE_Y54G2A.49 [Caenorhabditis elegans]		182874	863	0.6	2.67	2.15381	0.000347178	Up	7.25098e-05	fkh-10	GO:0005634//nucleus	GO:0000981//DNA-binding transcription factor activity, RNA polymerase II-specific;GO:0043565//sequence-specific DNA binding;GO:0003700//DNA-binding transcription factor activity	GO:0006357//regulation of transcription by RNA polymerase II;GO:0009653//anatomical structure morphogenesis;GO:0030154//cell differentiation	K09405//forkhead box protein L;K09409//forkhead box protein P2/4;K09401//forkhead box protein I	NP_492676.2//Fork-head domain-containing protein [Caenorhabditis elegans]
184213	623	33.35	4.18	-2.99611	1.86229e-37	Down	2.26118e-38	nlp-57	NA	NA	GO:0007218//neuropeptide signaling pathway	NA	NP_509892.2//Neuropeptide-Like Protein [Caenorhabditis elegans]		186743	638	1.52	6.78	2.15721	2.4658e-06	Up	3.6035e-07	H14E04.3	GO:0016021//integral component of membrane	NA	NA	NA	NP_497546.1//Uncharacterized protein CELE_H14E04.3 [Caenorhabditis elegans]
191715	2133	1.35	0.17	-2.98935	1.60003e-08	Down	5.49214e-09	ncx-5	GO:0005887//integral component of plasma membrane;GO:0016021//integral component of membrane	GO:0005262//calcium channel activity;GO:0008273//calcium, potassium:sodium antiporter activity	GO:0070588//calcium ion transmembrane transport;GO:0006874//cellular calcium ion homeostasis	K13750//solute carrier family 24 (sodium/potassium/calcium exchanger), member 2	NP_505690.2//Na/Ca eXchangers [Caenorhabditis elegans]		187109	615	1.17	5.26	2.16855	7.97073e-05	Up	1.47087e-05	K07D4.5	NA	NA	NA	NA	NP_494709.3//Uncharacterized protein CELE_K07D4.5 [Caenorhabditis elegans]
181226	2242	46.76	5.92	-2.98161	1.63902e-282	Down	3.09512e-284	oac-14	GO:0016021//integral component of membrane	GO:0016747//transferase activity, transferring acyl groups other than amino-acyl groups	NA	K01183//chitinase [EC:3.2.1.14]	NP_509701.1//NRF domain-containing protein [Caenorhabditis elegans];NP_001300338.1//NRF domain-containing protein [Caenorhabditis elegans]		13224720	999	0.49	2.25	2.19907	0.000214696	Up	4.30342e-05	T25G12.13	GO:0016021//integral component of membrane	GO:0016491//oxidoreductase activity	NA	K11166//dehydrogenase/reductase SDR family member 7B [EC:1.1.-.-]	NP_001257285.1//Uncharacterized protein CELE_T25G12.13 [Caenorhabditis elegans]
182731	1234	3.94	0.5	-2.9782	1.46549e-12	Down	4.02286e-13	nhr-158	GO:0042025//host cell nucleus;GO:0005634//nucleus	GO:0008270//zinc ion binding;GO:0043565//sequence-specific DNA binding;GO:0003700//DNA-binding transcription factor activity	NA	K08524//retinoid X receptor alpha	NP_504068.1//Nuclear Hormone Receptor family [Caenorhabditis elegans]		183291	661	0.78	3.6	2.20645	0.000576622	Up	0.00012668	C37C3.11	GO:0016021//integral component of membrane	NA	NA	NA	NP_505027.1//Uncharacterized protein CELE_C37C3.11 [Caenorhabditis elegans]
259953	1332	1.18	0.15	-2.97575	0.000103219	Down	4.78478e-05	frpr-12	GO:0016021//integral component of membrane	GO:0008528//G protein-coupled peptide receptor activity;GO:0004930//G protein-coupled receptor activity	NA	K04239//hypocretin (orexin) receptor 2;K05052//neuromedin U receptor 1;K08428//G protein-coupled receptor 139	NP_001343680.1//G_PROTEIN_RECEP_F1_2 domain-containing protein [Caenorhabditis elegans]		177314	1660	1.49	6.93	2.21754	2.07548e-22	Up	8.47248e-24	gba-4	NA	GO:0016787//hydrolase activity;GO:0004348//glucosylceramidase activity	GO:0006665//sphingolipid metabolic process	K01201//glucosylceramidase [EC:3.2.1.45]	NP_500785.1//Putative glucosylceramidase 4 [Caenorhabditis elegans]
189513	901	1.96	0.25	-2.97085	0.00010323	Down	4.78478e-05	glb-30	GO:0016021//integral component of membrane	GO:0046872//metal ion binding;GO:0020037//heme binding;GO:0005344//oxygen carrier activity;GO:0019825//oxygen binding	NA	K21894//cytoglobin	NP_497442.2//GLOBIN domain-containing protein [Caenorhabditis elegans]		173668	673	232.25	1105.62	2.25111	0	Up	0	C17F4.7	NA	NA	NA	NA	NP_494487.1//Uncharacterized protein CELE_C17F4.7 [Caenorhabditis elegans]
183297	447	8.28	1.06	-2.96557	1.39852e-05	Down	5.95104e-06	cwp-2	NA	NA	NA	NA	NP_504295.1//Coexpressed With Polycystins [Caenorhabditis elegans]		3565371	1166	1.03	4.93	2.25894	7.16504e-11	Up	6.27868e-12	C40H1.8	NA	NA	GO:0006629//lipid metabolic process	NA	NP_001021213.1//Lipase_3 domain-containing protein [Caenorhabditis elegans]
179757	735	19.09	2.45	-2.96196	4.64143e-28	Down	7.26546e-29	ZC443.2	NA	NA	NA	NA	NP_001369959.1//Uncharacterized protein CELE_ZC443.2 [Caenorhabditis elegans]		3896848	460	9.78	48.35	2.30561	2.02126e-24	Up	7.45548e-26	R09E12.9	NA	NA	NA	NA	NP_001033499.1//DUF4440 domain-containing protein [Caenorhabditis elegans]
183224	758	163.96	21.06	-2.96077	1.40216e-229	Down	3.22054e-231	C35A5.6	GO:0005576//extracellular region;GO:0016021//integral component of membrane	NA	NA	NA	NP_001041094.2//Uncharacterized protein CELE_C35A5.6 [Caenorhabditis elegans]		178245	1157	41.69	207.52	2.31548	0	Up	0	dod-24	NA	NA	GO:0050829//defense response to Gram-negative bacterium;GO:0045087//innate immune response	NA	NP_502474.1//CUB_2 domain-containing protein [Caenorhabditis elegans]
181357	1344	2.1	0.27	-2.95936	8.58979e-08	Down	3.08106e-08	ttx-3	GO:0030424//axon;GO:0005634//nucleus;GO:0043204//perikaryon	GO:0000981//DNA-binding transcription factor activity, RNA polymerase II-specific;GO:0046872//metal ion binding;GO:0000977//RNA polymerase II transcription regulatory region sequence-specific DNA binding;GO:0043565//sequence-specific DNA binding	GO:0040040//thermosensory behavior;GO:0006355//regulation of transcription, DNA-templated;GO:0043052//thermotaxis;GO:0045893//positive regulation of transcription, DNA-templated;GO:1902667//regulation of axon guidance;GO:0061066//positive regulation of dauer larval development;GO:0030182//neuron differentiation;GO:0030516//regulation of axon extension;GO:0045664//regulation of neuron differentiat…	K09373//LIM homeobox protein 2/9	NP_001257168.1//LIM/homeobox protein ttx-3 [Caenorhabditis elegans]		180038	958	5.52	30.17	2.45037	2.25107e-54	Up	3.14402e-56	dhs-23	NA	GO:0000166//nucleotide binding;GO:0016491//oxidoreductase activity	NA	K11147//dehydrogenase/reductase SDR family member 4 [EC:1.1.-.-];K01303//acylaminoacyl-peptidase [EC:3.4.19.1];K10402//kinesin family member 20;K10956//protein transport protein SEC61 subunit alpha	NP_506820.1//DeHydrogenases, Short chain [Caenorhabditis elegans]
6418698	579	31.58	4.08	-2.95237	7.36558e-31	Down	1.0592e-31	C25F9.11	NA	NA	NA	NA	NP_001370230.1//Uncharacterized protein CELE_C25F9.11 [Caenorhabditis elegans]		182405	275	7.89	43.13	2.45059	6.32008e-06	Up	9.82912e-07	C08E3.13	NA	NA	NA	NA	NP_494018.1//Uncharacterized protein CELE_C08E3.13 [Caenorhabditis elegans]
186004	1153	1.47	0.19	-2.95174	3.34427e-05	Down	1.47682e-05	clec-24	GO:0016021//integral component of membrane	GO:0030246//carbohydrate binding	NA	K06560//mannose receptor, C type	NP_001256729.2//C-type LECtin [Caenorhabditis elegans];NP_001256730.2//C-type LECtin [Caenorhabditis elegans]		175263	838	0.54	2.97	2.45943	4.74425e-05	Up	8.44776e-06	Y34F4.4	GO:0016021//integral component of membrane	NA	NA	NA	NP_497316.3//Uncharacterized protein CELE_Y34F4.4 [Caenorhabditis elegans]
174321	1259	1.7	0.22	-2.94996	4.58244e-06	Down	1.86924e-06	twk-3	GO:0005887//integral component of plasma membrane;GO:0016021//integral component of membrane	GO:0005267//potassium channel activity;GO:0022841//potassium ion leak channel activity	GO:0030322//stabilization of membrane potential;GO:0071805//potassium ion transmembrane transport	K05323//potassium channel subfamily K, invertebrate	NP_495727.1//TWiK family of potassium channels [Caenorhabditis elegans]		190989	327	2.5	13.79	2.46362	0.00093139	Up	0.000214264	Y116A8B.4	NA	NA	NA	NA	NP_503055.2//Uncharacterized protein CELE_Y116A8B.4 [Caenorhabditis elegans]
172448	327	184.84	23.93	-2.94938	3.62918e-45	Down	3.75008e-46	K10D3.6	GO:0016021//integral component of membrane	NA	NA	NA	NP_492016.1//Uncharacterized protein CELE_K10D3.6 [Caenorhabditis elegans]		187537	613	42.24	240.36	2.50852	3.09105e-190	Up	1.08347e-192	gst-5	NA	GO:0004364//glutathione transferase activity	GO:0006749//glutathione metabolic process;GO:0045087//innate immune response	K00799//glutathione S-transferase [EC:2.5.1.18];K04097//prostaglandin-H2 D-isomerase / glutathione transferase [EC:5.3.99.2 2.5.1.18]	NP_001254267.1//Probable glutathione S-transferase 5 [Caenorhabditis elegans]
259652	758	198.61	25.85	-2.9417	3.97395e-295	Down	7.18818e-297	ZK863.8	GO:0016021//integral component of membrane	NA	NA	NA	NP_872189.1//Uncharacterized protein CELE_ZK863.8 [Caenorhabditis elegans]		186337	1081	15.99	91.3	2.51344	1.02535e-198	Up	3.48344e-201	F55G11.2	NA	NA	GO:0050829//defense response to Gram-negative bacterium;GO:0045087//innate immune response	NA	NP_502483.1//CUB_2 domain-containing protein [Caenorhabditis elegans]
182401	1306	1.15	0.15	-2.9386	0.000179872	Down	8.5614e-05	fbxa-166	NA	NA	NA	NA	NP_494014.2//F-box A protein [Caenorhabditis elegans]		190438	489	0.9	5.52	2.61667	0.000331517	Up	6.88634e-05	Y60A3A.16	GO:0005938//cell cortex;GO:0043186//P granule;GO:0005737//cytoplasm	GO:0050321//tau-protein kinase activity;GO:0046872//metal ion binding;GO:0004674//protein serine/threonine kinase activity;GO:0005524//ATP binding;GO:0031625//ubiquitin protein ligase binding;GO:0032035//myosin II tail binding	GO:0000226//microtubule cytoskeleton organization;GO:0040025//vulval development;GO:0035556//intracellular signal transduction;GO:0045167//asymmetric protein localization involved in cell fate determination;GO:0055059//asymmetric neuroblast division;GO:0030010//establishment of cell polarity;GO:0009880//embryonic pattern specification;GO:0018105//peptidyl-serine phosphorylation;GO:0007275//multic…	K08798//MAP/microtubule affinity-regulating kinase [EC:2.7.11.1]	NP_001370082.1//KA1 domain-containing protein [Caenorhabditis elegans]
6418770	869	6.74	0.88	-2.93717	3.58649e-13	Down	9.59974e-14	T08G5.15	NA	NA	NA	NA	NP_001123009.1//DUF19 domain-containing protein [Caenorhabditis elegans]		184206	1102	38.17	242.66	2.66843	0	Up	0	irg-4	NA	NA	GO:0050829//defense response to Gram-negative bacterium;GO:0045087//innate immune response	NA	NP_502374.1//CUB_2 domain-containing protein [Caenorhabditis elegans]
189121	261	481.75	62.9	-2.93715	1.43655e-50	Down	1.35714e-51	W02D9.6	NA	NA	NA	NA	NP_493184.1//Uncharacterized protein CELE_W02D9.6 [Caenorhabditis elegans]		179885	1534	16.84	127.81	2.92404	0	Up	0	cyp-35C1	GO:0043231//intracellular membrane-bounded organelle;GO:0005737//cytoplasm	GO:0008395//steroid hydroxylase activity;GO:0016705//oxidoreductase activity, acting on paired donors, with incorporation or reduction of molecular oxygen;GO:0020037//heme binding;GO:0005506//iron ion binding;GO:0004497//monooxygenase activity;GO:0016712//oxidoreductase activity, acting on paired donors, with incorporation or reduction of molecular oxygen, reduced flavin or flavoprotein as one do…	GO:0042738//exogenous drug catabolic process;GO:0006805//xenobiotic metabolic process;GO:0009410//response to xenobiotic stimulus;GO:0006082//organic acid metabolic process;GO:0055114//oxidation-reduction process	K17957//cytochrome P450 family 35	NP_741638.1//CYtochrome P450 family [Caenorhabditis elegans]
183102	1088	4.43	0.58	-2.93318	7.95633e-12	Down	2.2613e-12	C31H5.1	NA	NA	NA	NA	NP_492428.2//Uncharacterized protein CELE_C31H5.1 [Caenorhabditis elegans]		183126	1440	0.88	6.89	2.96893	5.88062e-26	Up	2.02638e-27	irg-6	NA	NA	GO:0045087//innate immune response	NA	NP_001255687.1//CUB_2 domain-containing protein [Caenorhabditis elegans];NP_001255688.1//CUB_2 domain-containing protein [Caenorhabditis elegans]
176949	611	56.46	7.4	-2.93163	9.77248e-63	Down	7.63572e-64	Y77E11A.14	NA	NA	NA	NA	NP_001294503.1//Uncharacterized protein CELE_Y77E11A.14 [Caenorhabditis elegans]		186044	635	2.31	20.82	3.17201	2.65257e-27	Up	8.5682e-29	cdd-2	GO:0005829//cytosol	GO:0003723//RNA binding;GO:0047844//deoxycytidine deaminase activity;GO:0008237//metallopeptidase activity;GO:0004126//cytidine deaminase activity;GO:0008270//zinc ion binding	GO:0009972//cytidine deamination;GO:0046109//uridine biosynthetic process;GO:0009451//RNA modification;GO:0009792//embryo development ending in birth or egg hatching;GO:0006217//deoxycytidine catabolic process	K01489//cytidine deaminase [EC:3.5.4.5]	NP_001370695.1//Cytidine deaminase [Caenorhabditis elegans]
184146	1609	1.22	0.16	-2.93074	8.01588e-06	Down	3.3408e-06	F07E5.9	NA	NA	NA	NA	NP_494173.1//Uncharacterized protein CELE_F07E5.9 [Caenorhabditis elegans]		178802	1727	2.09	18.96	3.18138	4.56507e-94	Up	3.3726e-96	cyp-35A5	GO:0043231//intracellular membrane-bounded organelle;GO:0005737//cytoplasm	GO:0008395//steroid hydroxylase activity;GO:0016705//oxidoreductase activity, acting on paired donors, with incorporation or reduction of molecular oxygen;GO:0020037//heme binding;GO:0005506//iron ion binding;GO:0004497//monooxygenase activity;GO:0016712//oxidoreductase activity, acting on paired donors, with incorporation or reduction of molecular oxygen, reduced flavin or flavoprotein as one do…	GO:0042738//exogenous drug catabolic process;GO:0006805//xenobiotic metabolic process;GO:0009410//response to xenobiotic stimulus;GO:0006082//organic acid metabolic process;GO:0045087//innate immune response;GO:0055114//oxidation-reduction process	K17957//cytochrome P450 family 35	NP_504092.1//CYtochrome P450 family [Caenorhabditis elegans]
181342	1617	46.24	6.08	-2.927	7.24292e-175	Down	2.12078e-176	C35C5.8	NA	NA	NA	NA	NP_509925.1//Uncharacterized protein CELE_C35C5.8 [Caenorhabditis elegans]		184337	1128	0.48	4.77	3.31288	6.31168e-15	Up	3.96182e-16	stdh-2	GO:0005783//endoplasmic reticulum;GO:0016021//integral component of membrane	GO:0016491//oxidoreductase activity	GO:0006694//steroid biosynthetic process;GO:0030497//fatty acid elongation	K10251//17beta-estradiol 17-dehydrogenase / very-long-chain 3-oxoacyl-CoA reductase [EC:1.1.1.62 1.1.1.330]	NP_507092.1//Putative steroid dehydrogenase 2 [Caenorhabditis elegans]
4926893	713	201.96	26.58	-2.92566	3.1967e-271	Down	6.3249e-273	Y41G9A.10	NA	NA	NA	K13098//RNA-binding protein FUS;K18708//RNMT-activating mini protein	NP_001076775.1//Uncharacterized protein CELE_Y41G9A.10 [Caenorhabditis elegans]		182177	1588	18.82	202.41	3.42694	0	Up	0	cyp-35A2	GO:0043231//intracellular membrane-bounded organelle;GO:0005737//cytoplasm	GO:0008395//steroid hydroxylase activity;GO:0016705//oxidoreductase activity, acting on paired donors, with incorporation or reduction of molecular oxygen;GO:0020037//heme binding;GO:0005506//iron ion binding;GO:0004497//monooxygenase activity;GO:0016712//oxidoreductase activity, acting on paired donors, with incorporation or reduction of molecular oxygen, reduced flavin or flavoprotein as one do…	GO:0042738//exogenous drug catabolic process;GO:0006805//xenobiotic metabolic process;GO:0009410//response to xenobiotic stimulus;GO:0006082//organic acid metabolic process;GO:0055114//oxidation-reduction process	K17957//cytochrome P450 family 35	NP_504880.2//CYtochrome P450 family [Caenorhabditis elegans]
180150	3233	4.08	0.54	-2.91754	6.93861e-37	Down	8.55732e-38	F47H4.2	NA	NA	NA	NA	NP_001129898.2//Uncharacterized protein CELE_F47H4.2 [Caenorhabditis elegans];NP_507396.2//Uncharacterized protein CELE_F47H4.2 [Caenorhabditis elegans]		188619	1839	0.1	1.13	3.49825	5.15902e-07	Up	6.78262e-08	ugt-10	GO:0043231//intracellular membrane-bounded organelle;GO:0016021//integral component of membrane	GO:0008194//UDP-glycosyltransferase activity;GO:0016758//transferase activity, transferring hexosyl groups	NA	K00699//glucuronosyltransferase [EC:2.4.1.17]	NP_504313.2//UDP-GlucuronosylTransferase [Caenorhabditis elegans]
[truncated: 4,127 more rows]

## Sheet: Fig. 9 b
upregulated		KIT45		KIT49				downregulated		KIT45		KIT49
[truncated: 52 more rows]
